# Supplementary material for: A PTEN variant uncouples longevity from impaired fitness in Caenorhabditis elegans with reduced insulin/IGF-1 signaling
Source: Nat Commun. 2021 Sep 24;12:5631. doi: 10.1038/s41467-021-25920-w (PMC8463539; doi:10.1038/s41467-021-25920-w)
Supplement: Supplementary file 4 — Supplementary Data 1 [file 41467_2021_25920_MOESM4_ESM.xlsx]

## Sheet: Up_daf2_vs_daf2daf18-_spec
Genes whose expression was substantially upregulated in daf-2(-) vs. daf-2(-); daf-18(-) but marginally in daf-2(-) vs. daf-2(-); daf-18(yh1)
Number	Ensembl gene id	Gene symbol	Fold change (log2) in daf-2(-) vs. daf-2(-); daf-18(-)	SEM in daf-2(-) vs. daf-2(-); daf-18(-)	p value in daf-2(-) vs. daf-2(-); daf-18(-)	Adjusted p value in daf-2(-) vs. daf-2(-); daf-18(-)	Fold change (log2) in daf-2(-) vs. daf-2(-); daf-18(yh1)	SEM in daf-2(-) vs. daf-2(-); daf-18(yh1)	p value in daf-2(-) vs. daf-2(-); daf-18(yh1)	Adjusted p value in daf-2(-) vs. daf-2(-); daf-18(yh1)	Description	Biotype
1	WBGene00009835	F47H4.2	11.6082	3.00653	1.40168e-15	4.6942e-13	9.29193	1.46029	3.62921e-15	2.09768e-12		protein_coding
2	WBGene00012727	Y39G8B.7	9.85814	0.865991	1.52471e-30	2.50205e-27	6.90746	0.816372	1.05139e-18	8.01067e-16		protein_coding
3	WBGene00020982	ilys-6	9.07121	2.72914	1.21142e-10	1.28254e-08	6.07715	1.12092	2.91906e-09	3.88328e-07	Invertebrate-type lysozyme 6	protein_coding
4	WBGene00044471	F56D6.9	8.3214	0.849608	8.6736e-27	8.89586e-24	5.92687	0.735058	2.15342e-18	1.56938e-15		protein_coding
5	WBGene00023484	Y54G2A.37	8.21657	2.96353	7.89801e-07	3.25644e-05	6.09428	1.8686	4.85311e-06	0.000215553		protein_coding
6	WBGene00011046	R05H10.7	6.8885	1.24723	1.22373e-11	1.71636e-09	3.82055	1.08235	6.45552e-06	0.00026784		protein_coding
7	WBGene00019178	scl-12	6.72303	2.84845	1.63447e-05	0.000423917	3.95191	1.66497	0.000552405	0.00880173	SCP-Like extracellular protein	protein_coding
8	WBGene00219447	C06H5.14	6.2397	0.892448	5.05709e-14	1.18553e-11	4.90901	0.730702	3.67184e-12	9.61679e-10		protein_coding
9	WBGene00008850	F15B9.6	5.62855	0.388632	2.40651e-48	1.97454e-44	3.20017	0.321156	7.36877e-25	1.23515e-21		protein_coding
10	WBGene00021183	Y9C9A.16	5.24349	0.608498	1.11038e-20	6.74866e-18	3.87235	0.568612	1.58735e-14	7.82562e-12		protein_coding
11	WBGene00000108	alh-2	5.07345	1.50631	1.85502e-05	0.00047342	2.47979	1.00305	0.00061745	0.00956535	ALdehyde deHydrogenase	protein_coding
12	WBGene00045188	B0284.5	4.91301	0.749484	1.67217e-12	2.80002e-10	3.42926	0.628517	8.64389e-10	1.31717e-07		pseudogene
13	WBGene00019964	R08E5.4	4.65719	1.83598	0.000392328	0.00527713	2.95082	1.47711	0.00295019	0.0304869		protein_coding
14	WBGene00000660	col-85	4.38646	0.700568	8.19996e-11	9.21653e-09	2.74269	0.555104	2.04546e-07	1.60967e-05	COLlagen	protein_coding
15	WBGene00008627	hpx-2	4.34333	1.01507	1.02082e-06	4.06592e-05	3.27628	1.08269	6.1126e-06	0.000256149		protein_coding
16	WBGene00018449	F45D11.2	4.32332	0.647005	9.01906e-13	1.5417e-10	2.65651	0.558528	3.28233e-07	2.41309e-05		pseudogene
17	WBGene00018450	F45D11.3	4.32332	0.647005	9.01906e-13	1.5417e-10	2.65651	0.558528	3.28233e-07	2.41309e-05		pseudogene
18	WBGene00018451	F45D11.4	4.32332	0.647005	9.01906e-13	1.5417e-10	2.65651	0.558528	3.28233e-07	2.41309e-05		pseudogene
19	WBGene00000627	col-50	4.29286	1.20903	6.39047e-05	0.00129307	3.09458	0.980241	0.000140617	0.00304919	COLlagen	protein_coding
20	WBGene00020741	dlhd-1	4.25569	0.429365	1.81005e-24	1.56331e-21	1.6318	0.387807	7.77015e-07	4.85982e-05	DieneLactone Hydrolase Domain containing protein	protein_coding
21	WBGene00000989	dhs-26	4.21265	1.08504	5.06302e-08	3.08863e-06	0.100922	0.236605	0.0279379	0.14432	DeHydrogenases, Short chain	protein_coding
22	WBGene00019450	K06H6.2	4.20475	1.95099	0.000677661	0.00781683	0.0334017	0.206974	0.000491136	0.0080238		protein_coding
23	WBGene00011052	arrd-11	4.19004	0.83046	2.69649e-08	1.72849e-06	2.52621	0.659448	1.05805e-05	0.000389781	ARRestin Domain protein	protein_coding
24	WBGene00017673	icmt-1	4.01814	0.631532	4.28755e-11	5.06177e-09	3.00783	0.628489	9.68556e-08	8.69172e-06	Protein-S-isoprenylcysteine O-methyltransferase	protein_coding
25	WBGene00018448	F45D11.1	3.88673	0.579302	7.06405e-13	1.28801e-10	1.38503	0.544692	0.000635673	0.0097664		pseudogene
26	WBGene00004932	sod-3	3.87718	0.37449	7.65131e-28	9.65831e-25	2.30298	0.349667	1.6499e-12	4.76821e-10	Superoxide dismutase [Mn] 2, mitochondrial	protein_coding
27	WBGene00008905	F17B5.1	3.82349	0.845891	5.7405e-09	4.36119e-07	2.74846	0.742657	4.92016e-06	0.000217031		protein_coding
28	WBGene00016669	ilys-2	3.65117	1.27257	0.000301075	0.00427392	0.0904437	0.227288	0.0706623	0.255048	Invertebrate-type lysozyme 2	protein_coding
29	WBGene00219546	F41E7.20	3.64158	0.552218	5.20862e-12	7.74366e-10	2.4366	0.507138	2.29832e-08	2.50159e-06		ncRNA
30	WBGene00022282	Y74C10AR.2	3.58096	1.06251	9.11551e-05	0.00170955	0.175545	0.317668	0.0174701	0.105984		protein_coding
31	WBGene00000213	asm-3	3.36794	1.33949	0.000207334	0.00318115	0.0973365	0.23751	0.00412695	0.0388629	Putative sphingomyelin phosphodiesterase asm-3	protein_coding
32	WBGene00017501	pud-3	3.25795	0.737261	2.65502e-07	1.27023e-05	1.22589	0.937277	0.00440722	0.0406222	5C820; Protein Up-regulated in Daf-2(Gf)	protein_coding
33	WBGene00012521	Y32B12B.1	2.9663	1.72779	0.00348409	0.025287	0.0927043	0.232298	0.0325016	0.158481		protein_coding
34	WBGene00022546	ZC196.2	2.95507	0.439142	7.29735e-13	1.31593e-10	1.60641	0.383477	2.47691e-06	0.000122834	Major sperm protein	protein_coding
35	WBGene00019324	K02F2.5	2.82616	0.33441	8.96879e-20	5.25635e-17	-0.0389269	0.1654	0.697517	0.868135		protein_coding
36	WBGene00001693	grd-4	2.82532	0.332472	7.18591e-19	3.68502e-16	1.43445	0.295486	9.44926e-08	8.60807e-06	GRounDhog (Hedgehog-like family)	protein_coding
37	WBGene00007452	C08F11.3	2.72144	0.406424	1.1155e-12	1.88715e-10	1.65751	0.392019	5.20579e-07	3.54713e-05		protein_coding
38	WBGene00077673	B0563.10	2.71988	1.88262	0.00372977	0.0264501	0.089041	0.230422	0.0146413	0.0935991		protein_coding
39	WBGene00014030	glb-1	2.6814	0.252063	3.92679e-27	4.60276e-24	1.65879	0.238828	8.27404e-13	2.80066e-10	Globin-like protein	protein_coding
40	WBGene00019368	K03H6.2	2.58032	0.660862	3.07405e-06	0.000102739	1.09261	0.806748	0.00468309	0.0423397		protein_coding
41	WBGene00017498	pud-4	2.56561	0.788753	2.53941e-05	0.000611022	0.160971	0.293735	0.0273752	0.142457	Protein Up-regulated in Daf-2(Gf)	protein_coding
42	WBGene00021999	thn-5	2.53288	1.53643	0.0020037	0.0169878	0.122402	0.256747	0.00815667	0.0631329	THaumatiN family	protein_coding
43	WBGene00012404	Y6G8.2	2.53136	0.408534	6.65662e-13	1.22736e-10	1.52296	0.370838	1.70862e-06	9.20895e-05		protein_coding
44	WBGene00021081	pals-33	2.49782	0.917873	0.000230133	0.00343316	1.41248	1.05134	0.00364989	0.0353026	Protein containing ALS2cr12 (ALS2CR12) domain	protein_coding
45	WBGene00007466	chil-2	2.47696	1.31299	0.00313134	0.0234572	0.108459	0.242325	0.0283345	0.145554	CHItinase-Like	protein_coding
46	WBGene00016274	C30G12.2	2.45063	0.315502	1.02404e-16	3.90803e-14	1.03805	0.306864	4.94341e-05	0.00133863		protein_coding
47	WBGene00016302	fbxc-7	2.39033	1.3942	0.00384574	0.0269242	0.0405104	0.206234	0.201411	0.475068	F-box C protein	protein_coding
48	WBGene00001626	gly-1	2.2422	1.36149	0.000585785	0.00704745	0.0608816	0.210572	0.205114	0.48025	GLY-1; GLYcosylation related	protein_coding
49	WBGene00008497	F01D5.7	2.23606	0.786834	0.000110178	0.00199561	0.163142	0.294707	0.0191006	0.112536		protein_coding
50	WBGene00044212	Y68A4A.13	2.22137	2.35177	0.00339449	0.0248636	0.0716679	0.220463	0.00870179	0.065821		protein_coding
51	WBGene00019495	sdz-24	2.21973	0.672045	6.85396e-06	0.000203021	1.10561	0.724696	0.00287238	0.0299758	SKN-1 Dependent Zygotic transcript	protein_coding
52	WBGene00000638	col-62	2.19175	0.250155	2.08284e-19	1.1786e-16	1.1231	0.245815	2.8265e-07	2.11508e-05	COLlagen	protein_coding
53	WBGene00018273	F41C3.7	2.18656	1.1111	0.00188642	0.0163184	0.104499	0.238158	0.0329003	0.15934		protein_coding
54	WBGene00010182	F57A8.7	2.16109	0.881105	0.000799408	0.00878065	0.16351	0.301059	0.011458	0.0793962		protein_coding
55	WBGene00018380	decr-1.1	2.15133	0.287143	8.03315e-15	2.12619e-12	0.864911	0.287522	0.000119474	0.00267373	DiEnoyl-CoA Reductase, mitochondria	protein_coding
56	WBGene00012498	Y24F12A.3	2.0675	0.281857	7.87562e-15	2.11867e-12	0.208454	0.212521	0.0988885	0.312513		pseudogene
57	WBGene00020674	T22B7.7	2.03636	0.727889	4.43068e-05	0.000972026	0.0631591	0.204441	0.349212	0.63087		protein_coding
58	WBGene00077439	F55B12.10	2.03094	1.22479	0.00119663	0.0117868	0.103547	0.23801	0.0222762	0.124547		protein_coding
59	WBGene00045207	F13E9.14	2.02951	0.798953	0.000513444	0.00640731	0.142442	0.268691	0.0289163	0.147414		protein_coding
60	WBGene00044479	F15E6.10	2.02637	1.41965	0.00336969	0.0247081	0.117943	0.250128	0.021318	0.121212		protein_coding
61	WBGene00002093	ins-10	2.01908	0.577223	2.84322e-05	0.0006694	0.224051	0.352383	0.0377042	0.172822	INSulin related	protein_coding
62	WBGene00013887	nspa-5	2.0158	0.477692	9.53934e-07	3.83678e-05	0.211291	0.320842	0.0485286	0.202508	Nematode Specific Peptide family, group A	protein_coding
63	WBGene00010187	F57B1.1	2.00777	0.65443	9.39506e-05	0.00174203	0.154332	0.266707	0.0821146	0.278737		protein_coding
64	WBGene00018211	oac-24	1.96872	1.24415	0.000971553	0.0100524	0.140537	0.275369	0.0084239	0.0644415	O-ACyltransferase homolog	protein_coding
65	WBGene00050904	Y70C5A.3	1.9134	0.404129	1.96527e-08	1.31633e-06	0.561278	0.43618	0.00885926	0.0664722		protein_coding
66	WBGene00015549	C06G3.3	1.88621	1.48528	0.00254078	0.0201324	0.0817416	0.222108	0.0932556	0.301883		protein_coding
67	WBGene00021491	comt-4	1.87349	0.665132	0.000164474	0.00270443	0.118411	0.235521	0.118731	0.349213	Catechol-O-MethylTransferase family	protein_coding
68	WBGene00022215	Y73B3A.13	1.87101	1.01455	0.00205704	0.017343	0.111649	0.240353	0.0616919	0.235072		protein_coding
69	WBGene00021619	Y47D7A.6	1.85636	0.626114	0.000120411	0.00213701	-0.0180842	0.190846	0.768537	0.906879		protein_coding
70	WBGene00016523	C39B5.5	1.84966	0.274532	1.92341e-12	3.1882e-10	0.646501	0.284948	0.00146337	0.0182237	Cystatin	protein_coding
71	WBGene00019969	fpn-1.3	1.80175	0.97645	0.00244516	0.0195732	0.111504	0.240075	0.0589634	0.228357		pseudogene
72	WBGene00019376	lipl-4	1.79735	0.714379	0.00028095	0.00401952	0.153627	0.275656	0.0412998	0.182559	LIPase Like	protein_coding
73	WBGene00018619	F48G7.8	1.78107	0.857037	0.00118538	0.0117092	0.141589	0.269965	0.0270581	0.14116		protein_coding
74	WBGene00010961	nduo-2	1.77869	0.816003	0.000390121	0.00526471	0.274922	0.596145	0.00575857	0.0490224	NADH-ubiquinone oxidoreductase chain 2	protein_coding
75	WBGene00008097	ugt-15	1.7776	0.896854	0.000852654	0.00917797	0.209406	0.388989	0.00488918	0.0436149	UDP-glucuronosyltransferase	protein_coding
76	WBGene00000657	col-81	1.72321	0.57458	0.000138264	0.00238081	0.0365291	0.193184	0.610027	0.821413	COLlagen	protein_coding
77	WBGene00011004	R04B5.6	1.71238	0.575052	6.41708e-05	0.00129682	0.205297	0.326878	0.0382313	0.174458		protein_coding
78	WBGene00007693	C23H4.4	1.65744	0.575498	0.000192716	0.0030199	0.035636	0.191586	0.626061	0.830831	Carboxylic ester hydrolase	protein_coding
79	WBGene00004141	pqn-57	1.65083	0.666773	0.000682055	0.0078544	0.196747	0.334276	0.0235109	0.129041	Activated in Blocked Unfolded protein response; Prion-like-(Q/N-rich)-domain-bearing protein	protein_coding
80	WBGene00019963	R08E5.3	1.62993	0.219124	2.73849e-15	8.64205e-13	0.366212	0.20897	0.013379	0.0882214		protein_coding
81	WBGene00022498	hsd-2	1.62512	0.883358	0.00280696	0.0216338	0.0144032	0.194279	0.811187	0.924819	HydroxySteroid Dehydrogenase homolog	protein_coding
82	WBGene00008494	F01D5.3	1.62138	0.39239	2.55403e-06	8.67737e-05	0.109949	0.205913	0.259178	0.542095		protein_coding
83	WBGene00002116	ins-33	1.61897	0.325817	7.16647e-08	4.15554e-06	0.163491	0.220329	0.149185	0.399017	INSulin related	protein_coding
84	WBGene00044272	nspa-4	1.60671	0.5596	0.000214176	0.00325731	0.0537872	0.196708	0.448536	0.711669	Nematode Specific Peptide family, group A	protein_coding
85	WBGene00015277	C01B7.7	1.57916	1.05242	0.00400799	0.0276814	0.147039	0.278172	0.0186319	0.110753		protein_coding
86	WBGene00017191	F07B7.13	1.57916	1.05242	0.00400799	0.0276814	0.147039	0.278172	0.0186319	0.110753		protein_coding
87	WBGene00000978	dhs-15	1.56405	0.366102	6.90528e-07	2.87603e-05	0.421767	0.362819	0.0190031	0.112317	DeHydrogenases, Short chain	protein_coding
88	WBGene00021620	Y47D7A.7	1.54919	0.55703	0.000257063	0.00376307	0.273571	0.457695	0.0203311	0.117555		protein_coding
89	WBGene00044315	F41G3.20	1.54687	1.69911	0.00593318	0.0362216	0.124823	0.258749	0.0135388	0.0889222		protein_coding
90	WBGene00016349	C33E10.8	1.53174	0.610221	0.000767106	0.0085261	0.213092	0.351483	0.0296794	0.150116		protein_coding
91	WBGene00000620	col-43	1.5286	0.903288	0.0006491	0.00759752	0.166701	0.303223	0.0100428	0.0720315	COLlagen; Collagen	protein_coding
92	WBGene00000712	col-139	1.5279	0.56541	0.000276959	0.00397566	0.0344886	0.191544	0.642311	0.841521	COLlagen	protein_coding
93	WBGene00009297	sdz-16	1.48273	0.810289	0.00215672	0.017974	0.385446	1.62671	0.00910912	0.0677686	SKN-1 Dependent Zygotic transcript	protein_coding
94	WBGene00001841	hen-1	1.4771	0.530628	0.000368034	0.00502449	0.420891	0.632705	0.0247024	0.133008	HEN-1; HEsitatioN behavior	protein_coding
95	WBGene00007543	fipr-7	1.47472	0.449283	6.9618e-05	0.00138142	0.143006	0.235223	0.13919	0.383576	FIP (Fungus-Induced Protein) Related	protein_coding
96	WBGene00006416	sams-5	1.47237	0.275845	6.0693e-09	4.58973e-07	0.434474	0.287789	0.0104499	0.074221	Probable S-adenosylmethionine synthase 5	protein_coding
97	WBGene00017251	fbxb-105	1.45688	0.871241	0.00396368	0.0274737	0.262625	0.509982	0.0138594	0.0902529	F-box B protein	protein_coding
98	WBGene00000703	col-129	1.45374	0.591643	0.000630979	0.00744383	0.0245802	0.190593	0.736163	0.890037	COLlagen	protein_coding
99	WBGene00009807	pepm-1	1.45256	0.441552	6.34812e-05	0.00128767	0.138484	0.22967	0.150168	0.399924	PEPtidase M1 domain containing	protein_coding
100	WBGene00000715	col-142	1.43458	0.336336	1.08155e-06	4.26641e-05	0.297474	0.308083	0.0469391	0.198035	COLlagen	protein_coding
101	WBGene00017672	F21F3.2	1.41872	0.629947	0.00127666	0.0123525	0.29318	0.567627	0.0155687	0.097483		protein_coding
102	WBGene00001699	grd-10	1.41678	0.332383	1.45184e-06	5.45745e-05	0.163354	0.222028	0.149951	0.399924	GRounDhog (Hedgehog-like family)	protein_coding
103	WBGene00008598	spin-3	1.39777	0.245777	7.90742e-10	7.1691e-08	0.351221	0.229283	0.0178722	0.107799	SPINster (Drosophila lysosomal permease) homolog	protein_coding
104	WBGene00022479	fbxa-36	1.36136	1.21973	0.0062418	0.0375846	0.168082	0.309752	0.0098413	0.071134	F-box A protein	protein_coding
105	WBGene00001782	gst-34	1.29466	0.725737	0.00310575	0.0233678	0.108821	0.228352	0.148594	0.398325	Glutathione S-Transferase	protein_coding
106	WBGene00003067	lrg-1	1.25733	0.277199	5.38932e-07	2.37101e-05	-0.00165533	0.162401	0.985957	0.994561		pseudogene
107	WBGene00119204	ZC116.5	1.25278	0.786467	0.00283972	0.0217858	0.205279	0.351428	0.0260765	0.137668		protein_coding
108	WBGene00015040	cyp-34A5	1.23393	0.629695	0.00251388	0.019988	0.169027	0.280686	0.0659034	0.245047	CYtochrome P450 family	protein_coding
109	WBGene00044474	F56D6.12	1.21613	0.961751	0.00695171	0.040597	0.0476501	0.202003	0.416509	0.686888		protein_coding
110	WBGene00000714	col-141	1.19719	0.3075	8.69315e-06	0.000248961	0.0655076	0.17348	0.509364	0.75604	COLlagen	protein_coding
111	WBGene00010486	K01H12.4	1.18127	0.510234	0.00135936	0.0128942	0.0487562	0.19144	0.536806	0.775217		protein_coding
112	WBGene00012169	W01B6.2	1.17663	0.458972	0.000734157	0.00825173	0.125956	0.225249	0.173046	0.434148		protein_coding
113	WBGene00009457	F36A2.10	1.17248	0.463096	0.000815108	0.00891135	0.165	0.258292	0.107231	0.328731		protein_coding
114	WBGene00010651	K08C9.2	1.16408	0.392135	0.000272105	0.00393425	0.0767155	0.191109	0.408826	0.680317		protein_coding
115	WBGene00018250	F40H3.2	1.14641	0.213843	7.21775e-09	5.38379e-07	0.0847905	0.14909	0.42733	0.69482		protein_coding
116	WBGene00044197	fbxb-63	1.12924	0.88826	0.00895459	0.0482577	0.121874	0.241689	0.110254	0.334078	F-box B protein	protein_coding
117	WBGene00006044	ssp-16	1.12778	0.449155	0.000838107	0.00906614	-0.00511662	0.180992	0.930687	0.971915	Sperm-specific class P protein 16	protein_coding
118	WBGene00001912	his-38	1.09709	0.221711	5.5748e-08	3.31458e-06	-0.0366896	0.142529	0.718833	0.881103	Histone H4	protein_coding

## Sheet: Down_daf2_vs_daf2daf18-_spec
Genes whose expression was substantially downregulated in daf-2(-) vs. daf-2(-); daf-18(-) but marginally in daf-2(-) vs. daf-2(-); daf-18(yh1)
Number	Ensembl gene id	Gene symbol	Fold change (log2) in daf-2(-) vs. daf-2(-); daf-18(-)	SEM in daf-2(-) vs. daf-2(-); daf-18(-)	p value in daf-2(-) vs. daf-2(-); daf-18(-)	Adjusted p value in daf-2(-) vs. daf-2(-); daf-18(-)	Fold change (log2) in daf-2(-) vs. daf-2(-); daf-18(yh1)	SEM in daf-2(-) vs. daf-2(-); daf-18(yh1)	p value in daf-2(-) vs. daf-2(-); daf-18(yh1)	Adjusted p value in daf-2(-) vs. daf-2(-); daf-18(yh1)	Description	Biotype
1	WBGene00014185	ZK1025.5	-7.89371	2.99124	2.00769e-06	7.05485e-05	-0.0402315	0.208245	0.0529013	0.213773		pseudogene
2	WBGene00009429	irg-5	-6.65703	0.795499	5.63027e-17	2.25348e-14	-0.0947452	0.229188	0.0827048	0.280117	Infection Response protein	protein_coding
3	WBGene00007875	dod-24	-5.82846	1.23739	1.40103e-08	9.70081e-07	-0.118035	0.257923	0.000191903	0.00390308	Downstream Of DAF-16 (Regulated by DAF-16)	protein_coding
4	WBGene00008357	nspc-16	-5.66501	1.31366	1.03325e-07	5.64334e-06	-0.0692033	0.218395	0.0485644	0.202508	Nematode Specific Peptide family, group C	protein_coding
5	WBGene00010125	dod-22	-5.63391	0.800799	8.08648e-14	1.79323e-11	-2.63329	0.814691	5.72799e-05	0.0015103	Downstream Of DAF-16 (Regulated by DAF-16)	protein_coding
6	WBGene00009637	nspc-13	-5.1989	0.486086	1.70132e-30	2.53805e-27	-1.62192	0.478194	4.68508e-05	0.0012811	Nematode Specific Peptide family, group C	protein_coding
7	WBGene00010123	F55G11.2	-4.90241	0.737392	4.73459e-12	7.19394e-10	-3.88057	0.733803	5.62605e-09	6.98547e-07		protein_coding
8	WBGene00010953	clec-190	-4.8146	1.04072	8.80545e-09	6.39369e-07	-0.18365	0.349417	0.00189153	0.0220475	C-type LECtin	protein_coding
9	WBGene00050875	bah-1	-4.477	0.769414	1.81731e-10	1.86388e-08	-2.1607	0.816054	0.000424195	0.00722721	Biofilm Absent on Head (After Yersinia exposure)	protein_coding
10	WBGene00014173	ZK970.7	-4.44901	0.514639	8.16061e-18	3.82616e-15	0.00498257	0.190611	0.93704	0.974118		protein_coding
11	WBGene00014183	ZK1025.3	-4.41216	1.08632	3.88056e-08	2.40302e-06	-0.0784131	0.220196	0.104621	0.323854		protein_coding
12	WBGene00019565	cyp-35A3	-4.39452	0.471005	4.39585e-21	2.88544e-18	-3.00789	0.484374	1.27293e-11	2.96345e-09	CYtochrome P450 family	protein_coding
13	WBGene00005832	srw-85	-4.18317	0.79231	1.37814e-08	9.58277e-07	0.0423858	0.20649	0.248935	0.531554	Serpentine Receptor, class W	protein_coding
14	WBGene00018630	F49D11.6	-4.17948	1.1056	1.24275e-06	4.82117e-05	-0.031025	0.202791	0.442269	0.70743		protein_coding
15	WBGene00008584	irg-4	-4.07484	0.721221	2.14625e-09	1.83437e-07	-0.131923	0.258768	0.0399243	0.178806	Infection Response protein	protein_coding
16	WBGene00008358	nspc-18	-3.9752	0.504479	9.50922e-18	4.33462e-15	-0.967929	0.57538	0.00372295	0.0358268	Nematode Specific Peptide family, group C	protein_coding
17	WBGene00015932	C17H12.6	-3.87742	0.867023	2.45181e-07	1.19389e-05	-0.0512592	0.206282	0.317253	0.600541		protein_coding
18	WBGene00008043	C40H1.8	-3.8369	0.699167	3.47467e-09	2.80883e-07	-0.230571	0.43621	0.00749691	0.0595561		protein_coding
19	WBGene00044998	M199.9	-3.81432	3.4572	0.0018083	0.0158856	-0.0161242	0.203757	0.571942	0.799353		protein_coding
20	WBGene00007368	C06B8.2	-3.7738	0.769201	2.97878e-08	1.89464e-06	-2.68053	0.730625	2.10797e-05	0.000665418		protein_coding
21	WBGene00009983	cut-2	-3.72658	0.958397	2.56005e-07	1.2356e-05	-0.0835368	0.221264	0.128138	0.366027	Cuticlin-2	protein_coding
22	WBGene00019146	H02F09.3	-3.64742	0.693076	2.48421e-09	2.07989e-07	-1.38161	0.818583	0.00248008	0.0269858		protein_coding
23	WBGene00019563	K09C6.9	-3.639	0.593509	1.51476e-11	2.02092e-09	-1.7296	0.588765	0.000192103	0.00390308		protein_coding
24	WBGene00003763	nlp-25	-3.61221	0.711909	5.00968e-09	3.82367e-07	-1.57292	0.748208	0.00171496	0.0204599	Neuropeptide-Like Protein	protein_coding
25	WBGene00016577	clec-3	-3.60171	1.24197	6.58608e-05	0.00132124	-0.123705	0.262847	0.000742019	0.010968	C-type LECtin	protein_coding
26	WBGene00009857	clec-28	-3.58328	1.38776	0.00024256	0.00358918	-0.088688	0.230125	0.0182823	0.109602	C-type LECtin	protein_coding
27	WBGene00018910	F56A4.2	-3.47009	0.523633	4.14853e-12	6.36237e-10	-1.95071	0.538168	9.93062e-06	0.000369084	C-type LECtin	protein_coding
28	WBGene00021222	irld-53	-3.45796	0.807615	1.289e-06	4.97704e-05	-0.209408	0.393202	0.00415585	0.0389509	Insulin/EGF-Receptor L Domain protein	protein_coding
29	WBGene00014184	ZK1025.4	-3.43189	0.989584	2.39214e-05	0.000582419	-0.12514	0.257837	0.0130472	0.0869816		protein_coding
30	WBGene00000558	cnc-4	-3.34475	0.883128	1.26494e-05	0.000344241	-0.0494729	0.205762	0.329224	0.611713	CaeNaCin (Caenorhabditis bacteriocin)	protein_coding
31	WBGene00009488	oac-20	-3.33608	0.78128	9.51915e-07	3.83678e-05	-0.268253	0.644711	0.00154727	0.0189586	O-ACyltransferase homolog	protein_coding
32	WBGene00015198	clec-2	-3.2573	1.3628	0.00102908	0.0104629	-0.149126	0.292082	0.00175359	0.0207583	C-type LECtin	protein_coding
33	WBGene00003663	nhr-73	-3.17543	1.34571	0.000985422	0.0101451	-0.104981	0.243349	0.0018804	0.0219647	Nuclear Hormone Receptor family	protein_coding
34	WBGene00008359	nspc-17	-3.1731	0.404484	7.46505e-18	3.60298e-15	-0.663351	0.466068	0.00691073	0.0561773	Nematode Specific Peptide family, group C	protein_coding
35	WBGene00019089	clec-206	-3.15714	0.759154	2.21795e-06	7.69483e-05	-0.141388	0.270794	0.02444	0.132563	C-type LECtin	protein_coding
36	WBGene00021805	Y53G8AM.5	-3.1276	0.979384	3.2547e-05	0.00075119	-0.0320624	0.202485	0.457566	0.718476		protein_coding
37	WBGene00021224	clec-209	-3.00256	0.792207	1.19622e-05	0.000328262	-0.238749	0.498879	0.00195721	0.0226567	C-type LECtin	protein_coding
38	WBGene00011798	T16G1.4	-2.87585	0.668435	2.64183e-07	1.26762e-05	-0.164205	0.289058	0.0376225	0.17271		protein_coding
39	WBGene00007833	oac-6	-2.85781	0.589182	1.96958e-07	9.97556e-06	-0.14615	0.263691	0.0699858	0.253644	O-ACyltransferase homolog	protein_coding
40	WBGene00022725	ZK381.2	-2.7801	1.35449	0.000566482	0.00689101	-0.0562819	0.211152	0.173726	0.435062	Glycosyltransferase family 92 protein ZK381.2	protein_coding
41	WBGene00206464	F59C6.18	-2.76002	0.622801	7.25769e-07	2.99997e-05	-0.113648	0.237595	0.0856082	0.284998		protein_coding
42	WBGene00003995	pgp-1	-2.62615	0.412674	3.63833e-11	4.35803e-09	-1.25999	0.430744	0.000170663	0.00356336	Multidrug resistance protein pgp-1	protein_coding
43	WBGene00011672	cyp-13A5	-2.61562	0.520492	1.10184e-08	7.79359e-07	-0.18814	0.302159	0.0507654	0.208031	Putative cytochrome P450 CYP13A5	protein_coding
44	WBGene00017018	D1014.5	-2.59923	0.807944	4.89354e-06	0.000151765	0.0252793	0.19674	0.681542	0.85953		protein_coding
45	WBGene00000556	cnc-2	-2.594	0.545261	9.37859e-08	5.21704e-06	-0.0586057	0.201775	0.381248	0.658337	CaeNaCin (Caenorhabditis bacteriocin)	protein_coding
46	WBGene00013171	Y53F4B.25	-2.56917	1.08768	2.06759e-05	0.000514077	0.0485098	0.205395	0.353782	0.633895		protein_coding
47	WBGene00007867	C32H11.4	-2.56607	0.856244	0.000121094	0.00214596	-0.119635	0.249073	0.046457	0.197199		protein_coding
48	WBGene00020163	T02G5.3	-2.54636	0.701294	2.97308e-05	0.000696975	-0.00562747	0.195207	0.909567	0.964383		protein_coding
49	WBGene00012308	oac-53	-2.54146	0.668008	8.14994e-06	0.00023535	-0.152354	0.276658	0.0433621	0.188593	O-ACyltransferase homolog	protein_coding
50	WBGene00011800	T16G1.6	-2.535	0.434714	5.1241e-10	4.83255e-08	-1.32043	0.442671	0.000186762	0.00381304		protein_coding
51	WBGene00019660	K11H12.4	-2.53405	0.512245	9.83786e-08	5.43566e-06	-1.08003	0.597812	0.00243432	0.0266693		protein_coding
52	WBGene00018645	F49F1.5	-2.5029	0.526421	9.03585e-08	5.07802e-06	-0.0943396	0.215991	0.21606	0.493696		protein_coding
53	WBGene00009634	nspc-9	-2.43734	0.331124	1.32215e-15	4.5201e-13	-0.526948	0.350564	0.00944751	0.0694254	Nematode Specific Peptide family, group C	protein_coding
54	WBGene00016773	oac-10	-2.40566	1.88608	0.00346022	0.0251841	-0.0208729	0.202915	0.176669	0.439841	O-ACyltransferase homolog	protein_coding
55	WBGene00008360	nspc-19	-2.37252	0.415383	1.17464e-10	1.25168e-08	0.0242257	0.180974	0.782761	0.913566	Nematode Specific Peptide family, group C	protein_coding
56	WBGene00010509	K02E2.8	-2.37225	1.02281	0.000102877	0.00188627	-0.0627267	0.210013	0.257517	0.540846		protein_coding
57	WBGene00000631	col-54	-2.3354	0.719201	1.45392e-05	0.000387319	-0.00889592	0.19463	0.881407	0.953663	COLlagen	protein_coding
58	WBGene00003768	nlp-30	-2.29516	0.448591	1.98577e-08	1.31929e-06	-0.184192	0.281235	0.0724395	0.258512	Neuropeptide-like protein 30 QWGYGGY-amide GYGGYGGY-amide GYGGY-amide GMW-amide PYGGYGW-amide	protein_coding
59	WBGene00009640	nspc-10	-2.27098	0.280022	1.53197e-17	6.61568e-15	-0.285915	0.259572	0.0516306	0.210721	Nematode Specific Peptide family, group C	protein_coding
60	WBGene00011668	clec-47	-2.26741	1.30923	0.00106363	0.0107543	-0.114635	0.251068	0.00480655	0.0430611	C-type LECtin	protein_coding
61	WBGene00015706	C12D5.3	-2.24339	1.14471	0.00138868	0.0130967	-0.085912	0.225816	0.048567	0.202508		protein_coding
62	WBGene00010058	F54E4.2	-2.23996	0.916989	0.000229408	0.00342711	-0.0788006	0.219298	0.096785	0.308483		protein_coding
63	WBGene00004236	ptr-22	-2.23141	0.636753	2.67527e-05	0.000636248	0.00545433	0.193646	0.928695	0.970861	PaTched Related family	protein_coding
64	WBGene00019644	cpt-4	-2.19224	0.519653	1.59485e-06	5.88123e-05	-0.32745	0.568224	0.0252112	0.135013	Carnitine Palmitoyl Transferase	protein_coding
65	WBGene00018643	drd-50	-2.12385	0.659475	0.000124417	0.002193	-0.0656558	0.206335	0.342244	0.624347	Dietary restriction down regulated	protein_coding
66	WBGene00022261	clec-210	-2.11885	1.2427	0.00334761	0.0246122	-0.101576	0.237731	0.0323498	0.158121	C-type LECtin	protein_coding
67	WBGene00014838	cyp-13A9	-2.09326	1.13936	0.00316278	0.0236129	-0.136807	0.271042	0.0101598	0.0724673		pseudogene
68	WBGene00011262	pho-8	-2.08728	0.603053	8.59953e-06	0.00024671	-0.14871	0.261928	0.0666984	0.246516	Intestinal acid PHOsphatase	protein_coding
69	WBGene00015546	C06G1.2	-2.02445	0.764189	5.8173e-05	0.00120838	-0.0375484	0.19765	0.535699	0.774129		protein_coding
70	WBGene00015711	C12D5.10	-2.0232	1.23305	0.00277998	0.0214882	-0.108325	0.242164	0.0303558	0.152091		protein_coding
71	WBGene00044394	B0034.7	-1.98746	0.86301	0.000903491	0.00958225	-0.296411	0.798461	0.00519301	0.0455734		protein_coding
72	WBGene00010831	M02G9.2	-1.98737	0.765301	5.71188e-05	0.00118949	-0.00233818	0.19254	0.968884	0.988763		protein_coding
73	WBGene00004104	pqn-13	-1.95352	0.752376	0.000118656	0.00211417	-0.00208901	0.192663	0.972845	0.989912	Prion-like-(Q/N-rich)-domain-bearing protein	protein_coding
74	WBGene00008967	F20B10.3	-1.94974	0.946981	0.000251471	0.00369109	-0.0525364	0.204162	0.369074	0.647984		protein_coding
75	WBGene00016474	C36C5.5	-1.94705	0.526518	3.56437e-06	0.000116749	-0.332994	0.564722	0.018685	0.110945		protein_coding
76	WBGene00016805	C50D2.1	-1.94542	0.72298	8.88756e-05	0.00168218	0.0120323	0.193795	0.837789	0.936966		protein_coding
77	WBGene00020616	T20D4.10	-1.93377	0.882983	0.0007835	0.00864642	-0.203758	0.376484	0.0056314	0.0482092		protein_coding
78	WBGene00008093	lron-1	-1.92742	0.764015	0.000309267	0.00435628	-0.0308599	0.197566	0.595721	0.814542	ELRR (Extracellular Leucine-Rich Repeat) ONly	protein_coding
79	WBGene00011524	T06D8.3	-1.92621	0.534256	3.78486e-06	0.000122263	-0.0332638	0.188102	0.679927	0.858528		protein_coding
80	WBGene00010573	K04H4.2	-1.9097	0.914924	0.000470721	0.00603008	0.0169589	0.196461	0.724394	0.884224		protein_coding
81	WBGene00044332	clec-36	-1.88415	0.503797	6.60783e-06	0.000197154	-0.349576	0.598992	0.021872	0.123275	C-type LECtin	protein_coding
82	WBGene00009639	nspc-15	-1.87248	0.277762	3.21124e-13	6.42639e-11	-0.0152555	0.159107	0.879189	0.952801	Nematode Specific Peptide family, group C	protein_coding
83	WBGene00018737	F53B1.4	-1.87105	0.919631	0.000330294	0.00458168	0.0205947	0.19646	0.717614	0.88051		protein_coding
84	WBGene00206354	F27E5.9	-1.85734	0.977345	0.00119238	0.011759	-0.0860438	0.222334	0.123512	0.357936		protein_coding
85	WBGene00009638	nspc-14	-1.85334	0.312136	6.72112e-11	7.71284e-09	-0.00429958	0.165051	0.963576	0.98671	Nematode Specific Peptide family, group C	protein_coding
86	WBGene00019738	clec-265	-1.83833	0.413466	4.74447e-07	2.10424e-05	-0.532207	0.53283	0.0100379	0.0720315	C-type LECtin	protein_coding
87	WBGene00011852	clec-26	-1.83234	0.712126	0.000220853	0.003328	-0.207411	0.359748	0.0177442	0.107297	C-type LECtin	protein_coding
88	WBGene00007425	C08B6.4	-1.82947	0.777252	0.000217558	0.00329652	0.0337686	0.197418	0.598113	0.815817		protein_coding
89	WBGene00016242	C30A5.10	-1.81901	0.886365	0.000634918	0.00748491	-0.00722266	0.196039	0.893086	0.957731		protein_coding
90	WBGene00018647	F49F1.7	-1.81373	0.565834	0.000122973	0.00217455	0.0428139	0.19656	0.520137	0.764449		protein_coding
91	WBGene00016845	C50F7.5	-1.81263	0.632994	7.20505e-05	0.00142109	0.0596454	0.201181	0.40054	0.674759		protein_coding
92	WBGene00010830	M02G9.1	-1.79208	1.02672	0.000659506	0.00767553	0.00289032	0.196187	0.96173	0.985361		protein_coding
93	WBGene00017835	F26F12.4	-1.79	0.630505	4.80857e-05	0.00103495	-0.034066	0.19278	0.631922	0.834431		protein_coding
94	WBGene00018646	mul-1	-1.77588	0.598018	0.000247728	0.00364266	-0.0162709	0.191798	0.810421	0.924541	Mucin Like protein	protein_coding
95	WBGene00017351	cutl-5	-1.77221	0.897911	0.000546993	0.00669862	0.0158192	0.196358	0.780499	0.91277	CUTiclin-Like	protein_coding
96	WBGene00008401	D2005.6	-1.76335	0.416677	5.76794e-07	2.49741e-05	-0.06015	0.187708	0.506793	0.75429		protein_coding
97	WBGene00008602	oac-14	-1.76113	0.479259	1.94765e-05	0.000490952	0.0328887	0.18969	0.655924	0.846585	O-ACyltransferase homolog	protein_coding
98	WBGene00006981	zig-4	-1.73958	0.472743	1.40841e-05	0.00037703	-0.190983	0.292931	0.0712897	0.256332	Zwei Ig domain protein zig-4	protein_coding
99	WBGene00003653	nhr-63	-1.73891	0.371485	1.87877e-07	9.54506e-06	-0.133445	0.223594	0.175292	0.437435	Nuclear Hormone Receptor family	protein_coding
100	WBGene00013264	Y57A10A.24	-1.7225	1.00298	0.00228721	0.0186741	-0.000571374	0.19832	0.98456	0.993993		protein_coding
101	WBGene00015199	B0454.8	-1.72219	1.07344	0.00113889	0.0113612	-0.0426934	0.202786	0.426574	0.694336		protein_coding
102	WBGene00001506	fut-2	-1.71152	0.6841	0.000368947	0.00502859	-0.166	0.288256	0.0458693	0.195291	Galactoside 2-alpha-L-fucosyltransferase	protein_coding
103	WBGene00003703	nhr-113	-1.69141	1.24483	0.00633102	0.0378615	-0.0500347	0.208427	0.174677	0.436419	Nuclear Hormone Receptor family	protein_coding
104	WBGene00015046	nlp-34	-1.68027	0.48552	1.61068e-05	0.000422442	0.109248	0.220405	0.19705	0.468821	Neuropeptide-Like Protein	protein_coding
105	WBGene00022504	mam-1	-1.68002	0.763127	0.000511231	0.00639863	0.0170286	0.195031	0.769024	0.907006	MAM (Meprin, A5-protein, PTPmu) domain protein	protein_coding
106	WBGene00000557	cnc-3	-1.65848	0.570584	0.00021247	0.00324005	-0.110662	0.229331	0.10718	0.328731	CaeNaCin (Caenorhabditis bacteriocin)	protein_coding
107	WBGene00017937	F30H5.3	-1.65271	0.992438	0.00161354	0.0146857	0.0165805	0.197169	0.858473	0.945065		protein_coding
108	WBGene00004174	abu-14	-1.64878	1.00521	0.000663523	0.00770101	0.0394236	0.199874	0.510193	0.75661	Activated in Blocked Unfolded protein response	protein_coding
109	WBGene00011594	T07G12.3	-1.63398	0.668971	0.000221614	0.0033364	0.0333472	0.195537	0.612477	0.822953		protein_coding
110	WBGene00000986	dhs-23	-1.63067	0.54661	0.00022711	0.00340354	-0.105239	0.222344	0.189268	0.457927	DeHydrogenases, Short chain	protein_coding
111	WBGene00001711	grl-2	-1.62848	0.783354	0.000990762	0.0101679	-0.00372139	0.194936	0.947033	0.978701	GRound-Like (Grd related)	protein_coding
112	WBGene00018133	F37A4.3	-1.62427	0.731207	0.000742047	0.00831194	0.0560443	0.204149	0.376684	0.654288		protein_coding
113	WBGene00022645	ZK6.11	-1.61992	0.386318	1.81697e-06	6.53871e-05	-0.501552	0.45984	0.0109827	0.0769295		protein_coding
114	WBGene00010745	dod-17	-1.61639	0.506972	5.88247e-05	0.00121883	-0.536737	0.679364	0.0146976	0.0938162	Downstream Of DAF-16 (Regulated by DAF-16)	protein_coding
115	WBGene00044623	bus-8	-1.60965	1.17379	0.00142088	0.0133225	0.0287599	0.199937	0.558979	0.790617	Glycosyltransferase	protein_coding
116	WBGene00004017	phg-1	-1.60851	0.651051	0.00013615	0.00235182	-0.0193536	0.190888	0.768085	0.906737	Growth arrest-specific protein 1 homolog	protein_coding
117	WBGene00044630	bus-17	-1.60171	0.458408	1.92681e-05	0.000487196	-0.232979	0.335222	0.0541561	0.216754	Hexosyltransferase	protein_coding
118	WBGene00022180	Y71H2AM.15	-1.58897	0.337958	5.45053e-08	3.26435e-06	-0.05462	0.175489	0.571096	0.798637		protein_coding
119	WBGene00019906	R05G9R.1	-1.58804	0.522696	7.66809e-05	0.00148915	0.00924726	0.187191	0.903384	0.961358		protein_coding
120	WBGene00004115	pqn-26	-1.57825	0.611099	0.000153249	0.00255312	-0.00498324	0.188679	0.940996	0.976051	Prion-like-(Q/N-rich)-domain-bearing protein	protein_coding
121	WBGene00020774	T24E12.5	-1.55927	0.468284	4.93707e-05	0.00105217	0.00626665	0.186355	0.935171	0.973515		protein_coding
122	WBGene00018472	nep-16	-1.5413	0.614388	0.000488988	0.00621256	0.00212017	0.191528	0.978074	0.991885	NEPrilysin metallopeptidase family	protein_coding
123	WBGene00013849	ZC84.6	-1.54041	0.636471	0.000432229	0.00568795	0.0933501	0.218769	0.209869	0.48629		protein_coding
124	WBGene00009397	clec-66	-1.53911	0.376263	1.83096e-06	6.54597e-05	-0.343842	0.389367	0.0279531	0.14432	C-type LECtin	protein_coding
125	WBGene00005657	srr-6	-1.53752	0.996539	0.00277065	0.0214464	0.00742328	0.196609	0.890197	0.956598	Serpentine Receptor, class R	protein_coding
126	WBGene00016700	C46A5.4	-1.53566	0.704042	0.000449834	0.00585681	0.067307	0.205317	0.348682	0.630147		protein_coding
127	WBGene00008314	C54G4.4	-1.52076	0.541242	0.000117165	0.00209442	-0.0461419	0.192236	0.548907	0.783036		protein_coding
128	WBGene00012346	W08G11.1	-1.49886	1.40722	0.000494152	0.00624874	0.0421961	0.203149	0.429856	0.696968		protein_coding
129	WBGene00008894	F16H6.4	-1.49719	1.23207	0.00473933	0.0311588	-0.129357	0.261157	0.0164344	0.101314		protein_coding
130	WBGene00021731	Y49G5A.1	-1.49274	0.771801	0.000707109	0.00802466	0.0331897	0.196169	0.606114	0.820144		protein_coding
131	WBGene00010267	lips-9	-1.48901	0.789622	0.00056349	0.0068597	0.00566719	0.193011	0.930367	0.971761	LIPaSe related	protein_coding
132	WBGene00012814	Y43F8B.3	-1.48603	0.480443	3.67025e-05	0.000831889	-0.0118214	0.182741	0.877977	0.952277		protein_coding
133	WBGene00018946	F56C3.9	-1.48477	0.665632	0.00105862	0.0107144	-0.0877175	0.216505	0.200708	0.47404		protein_coding
134	WBGene00008376	D1054.9	-1.47578	1.08555	0.00151313	0.0139623	0.0325601	0.199601	0.546604	0.781622		protein_coding
135	WBGene00019756	M03E7.4	-1.47312	0.909923	0.00091498	0.00966205	0.0240504	0.196381	0.685126	0.861357		protein_coding
136	WBGene00002260	lbp-8	-1.46887	0.573537	0.000519856	0.00645649	-0.0866942	0.212802	0.228841	0.507858	Lipid Binding Protein	protein_coding
137	WBGene00019761	M03F8.1	-1.45015	0.612348	0.000321351	0.00447654	0.0602983	0.201278	0.402173	0.675676		protein_coding
138	WBGene00001781	gst-33	-1.44206	0.555031	0.000450892	0.00585681	-0.21191	0.339131	0.039004	0.176175	Glutathione S-Transferase	protein_coding
139	WBGene00001570	gei-13	-1.43842	0.324341	2.97769e-07	1.40011e-05	-0.0357421	0.169854	0.706314	0.873487	Gex-3-interacting protein 13	protein_coding
140	WBGene00006893	spon-1	-1.43579	0.216074	2.53502e-12	4.0784e-10	-0.298557	0.207436	0.0296025	0.149878	SPONdin (Extracellular matrix glycoprotein) family	protein_coding
141	WBGene00014136	ZK896.5	-1.43254	0.605601	0.000640476	0.00751803	-0.257839	0.445314	0.0165702	0.101927		protein_coding
142	WBGene00006666	twk-11	-1.43204	0.671926	0.000754177	0.00841987	0.0237602	0.192395	0.729665	0.886841	TWiK family of potassium channels	protein_coding
143	WBGene00021087	W08E12.6	-1.4228	0.849186	0.00186676	0.0162134	-0.0213236	0.195744	0.714019	0.878403		protein_coding
144	WBGene00004233	ptr-19	-1.42031	0.457418	9.61413e-05	0.00177867	-0.00782228	0.183458	0.919175	0.967304	PaTched Related family	protein_coding
145	WBGene00002983	lgx-1	-1.41405	0.734726	0.00110744	0.0110947	-0.0158524	0.192666	0.79562	0.917648	Lin-12 and Glp-1 X-hybridizing	protein_coding
146	WBGene00017814	F26A10.2	-1.41055	0.384886	8.53334e-06	0.00024524	-0.0653261	0.186151	0.455461	0.716615		protein_coding
147	WBGene00011278	R74.2	-1.40976	0.591628	0.0003434	0.00473945	-0.0450835	0.194034	0.528963	0.768592		protein_coding
148	WBGene00004216	ptr-1	-1.40749	0.498646	0.00014946	0.00251811	-0.128294	0.23222	0.130344	0.369682	PaTched Related family	protein_coding
149	WBGene00022577	nstp-3	-1.38246	0.82964	0.00177498	0.0156742	0.0464537	0.201384	0.44366	0.70852	Nucleotide Sugar TransPorter family	protein_coding
150	WBGene00012939	Y47D3B.1	-1.38239	0.645411	0.00088982	0.00949127	0.00279904	0.190659	0.971027	0.989324		protein_coding
151	WBGene00000397	cdh-5	-1.3777	0.447867	9.40549e-05	0.00174203	-0.0338749	0.184788	0.673977	0.855228	CaDHerin family	protein_coding
152	WBGene00018742	F53B3.3	-1.37461	0.515167	0.000169564	0.00277422	-0.0611196	0.194574	0.451359	0.713946		protein_coding
153	WBGene00009261	F30A10.2	-1.36317	1.23273	0.00112425	0.0112562	0.0948675	0.229771	0.0770773	0.268545		protein_coding
154	WBGene00020170	T02G5.14	-1.35979	0.74998	0.00415103	0.028359	0.0263274	0.196693	0.652319	0.845597		protein_coding
155	WBGene00013846	ZC84.1	-1.35764	0.819278	0.0015722	0.0143972	0.0737683	0.211528	0.252829	0.535627		protein_coding
156	WBGene00008047	lact-7	-1.3524	0.477556	0.000165062	0.00270867	-0.193418	0.286956	0.0733233	0.260391	Beta-LACTamase domain containing	protein_coding
157	WBGene00020743	mam-8	-1.35165	0.654162	0.000965973	0.0100263	-0.0407864	0.19579	0.546288	0.781503	MAM (Meprin, A5-protein, PTPmu) domain protein	protein_coding
158	WBGene00044620	bus-4	-1.33008	0.680736	0.000719135	0.00813378	0.0171887	0.191149	0.802885	0.921021		protein_coding
159	WBGene00019839	R02F11.1	-1.32828	1.31908	0.00243867	0.0195499	0.0204368	0.197496	0.709022	0.875027		protein_coding
160	WBGene00012819	Y43F8B.9	-1.32637	0.466553	0.000177585	0.00286265	-0.139616	0.234531	0.154102	0.405951		protein_coding
161	WBGene00003533	nas-14	-1.32332	0.444917	0.000126211	0.00221274	-0.139055	0.233639	0.139868	0.384372	Zinc metalloproteinase nas-14	protein_coding
162	WBGene00010057	F54D5.15	-1.3217	0.244524	3.87777e-09	3.0447e-07	-0.226025	0.218321	0.0792785	0.272924		protein_coding
163	WBGene00000491	che-12	-1.31021	0.495867	0.000272353	0.00393425	-0.090348	0.20638	0.296397	0.581214	Crescerin-like protein che-12	protein_coding
164	WBGene00016064	acd-1	-1.30509	1.19628	0.00739987	0.0423846	-0.0708683	0.215005	0.147653	0.396884		protein_coding
165	WBGene00008356	nspc-20	-1.30278	0.230244	4.88393e-10	4.65961e-08	0.0121868	0.146953	0.879452	0.953	Nematode Specific Peptide family, group C	protein_coding
166	WBGene00012670	Y39B6A.8	-1.30086	0.870284	0.00277603	0.0214736	-0.0544704	0.203752	0.376682	0.654288		protein_coding
167	WBGene00006651	tts-2	-1.29785	1.17039	0.00231566	0.0188309	0.0406983	0.200742	0.478621	0.733602		ncRNA
168	WBGene00015388	C03F11.2	-1.28985	0.53424	0.00060457	0.00721003	-0.149068	0.252697	0.110117	0.334024		protein_coding
169	WBGene00003640	nhr-50	-1.28923	0.275004	2.2228e-07	1.09868e-05	-0.144466	0.198295	0.200673	0.474024	Nuclear Hormone Receptor family	protein_coding
170	WBGene00012633	Y38H6C.21	-1.28713	0.913851	0.00391702	0.0272828	-0.117135	0.242912	0.0648694	0.242873		protein_coding
171	WBGene00011624	T08G5.3	-1.28406	0.486637	0.000395969	0.00530436	-0.0944501	0.210418	0.254514	0.537423		protein_coding
172	WBGene00012540	Y37A1B.7	-1.27972	1.37195	0.00250105	0.0199331	0.0663103	0.213432	0.162155	0.41816		protein_coding
173	WBGene00005018	sqt-3	-1.27858	0.964173	0.00409444	0.0281401	-0.00575523	0.194773	0.92196	0.968213	Cuticle collagen 1	protein_coding
174	WBGene00009653	F43D9.1	-1.26629	0.597696	0.00140738	0.0132426	0.0760457	0.205279	0.333372	0.615959		protein_coding
175	WBGene00007170	B0393.5	-1.26532	0.46349	0.00021144	0.00323066	0.0721197	0.196308	0.386738	0.662775		protein_coding
176	WBGene00019868	R04B3.3	-1.26421	0.575915	0.000515011	0.00642198	-0.0642402	0.197966	0.409214	0.680486		protein_coding
177	WBGene00007935	C34E11.2	-1.26411	0.471362	0.00021945	0.003316	-0.107598	0.212486	0.238266	0.518544		protein_coding
178	WBGene00016180	C28C12.4	-1.2618	0.436502	0.000172221	0.00279974	-0.1383	0.232872	0.140331	0.385169		protein_coding
179	WBGene00004231	ptr-17	-1.25774	0.653333	0.00229097	0.018676	-0.0463217	0.198615	0.458492	0.718959	PaTched Related family	protein_coding
180	WBGene00013960	cutl-8	-1.25447	1.09039	0.00329858	0.0243273	-0.0392551	0.20068	0.462186	0.721875	CUTiclin-Like	protein_coding
181	WBGene00021197	Y17G9A.4	-1.24932	0.957097	0.00379072	0.0267437	-0.0809743	0.217071	0.18064	0.445932		protein_coding
182	WBGene00007687	C18E9.7	-1.2488	0.523723	0.000374453	0.00508253	-0.102403	0.213119	0.231834	0.511384		protein_coding
183	WBGene00009292	F31D4.5	-1.24584	0.705162	0.00226849	0.0185943	0.0485949	0.197876	0.506476	0.753995	Pleckstrin homology domain-containing family D member 1	protein_coding
184	WBGene00011757	cht-2	-1.24002	0.638037	0.00223007	0.018362	-0.227397	0.387868	0.0141146	0.0914178	CHiTinase	protein_coding
185	WBGene00018607	F48E3.8	-1.23306	0.254296	1.05828e-07	5.75043e-06	0.00971714	0.157453	0.92173	0.968213		protein_coding
186	WBGene00011949	T23F6.1	-1.22157	0.618819	0.000916284	0.0096696	-0.0793169	0.205561	0.305474	0.588952		protein_coding
187	WBGene00009720	F45B8.3	-1.21345	0.965272	0.00372101	0.0264108	-0.0219677	0.196916	0.690472	0.864741		protein_coding
188	WBGene00008277	mltn-12	-1.21295	0.784494	0.00382692	0.0268703	0.0313771	0.198051	0.558251	0.789988	MLt-TeN (Mlt-10) related	protein_coding
189	WBGene00020478	T13C2.2	-1.20975	0.59469	0.00117695	0.0116348	-0.0697329	0.201896	0.361183	0.640854		protein_coding
190	WBGene00006505	lagr-1	-1.20176	0.533349	0.000598132	0.00715926	-0.0227951	0.186126	0.769527	0.907153	Probable ceramide synthase lagr-1	protein_coding
191	WBGene00002039	hum-6	-1.19867	0.244232	4.35422e-08	2.66615e-06	-0.157348	0.184752	0.169239	0.429151	Unconventional myosin heavy chain 6	protein_coding
192	WBGene00016962	C56C10.4	-1.19823	0.886647	0.00197272	0.0168574	0.0542957	0.202862	0.40303	0.676195		protein_coding
193	WBGene00017350	F10E7.9	-1.18455	0.308727	6.63427e-06	0.000197583	0.0221682	0.16688	0.82103	0.929747		protein_coding
194	WBGene00016662	C45B2.8	-1.17362	0.764924	0.00353787	0.0255194	-0.0212515	0.194192	0.739595	0.891772		protein_coding
195	WBGene00003879	ora-1	-1.17138	1.05727	0.00275977	0.0213922	0.0196668	0.195653	0.735467	0.889624	Onchocerca Related Antigen family	protein_coding
196	WBGene00000008	aat-7	-1.17064	1.00659	0.00627337	0.0376697	-0.109426	0.236437	0.0928081	0.301132	Amino Acid Transporter	protein_coding
197	WBGene00013457	paqr-3	-1.15591	0.494062	0.000777666	0.00859396	-0.112851	0.21963	0.193208	0.463976	Progestin and AdipoQ Receptor family	protein_coding
198	WBGene00044732	T03G11.10	-1.15358	1.16846	0.00707417	0.0411073	-0.015413	0.198073	0.753795	0.89936		protein_coding
199	WBGene00010931	M162.5	-1.1522	0.352327	7.75203e-05	0.00150192	0.105283	0.201865	0.271709	0.555771		protein_coding
200	WBGene00018748	F53C3.4	-1.13099	0.618456	0.00378891	0.0267424	-0.104702	0.224055	0.179273	0.443997		protein_coding
201	WBGene00020277	T06A1.1	-1.12699	0.840094	0.00686775	0.0402931	-0.115209	0.238432	0.10238	0.319748		protein_coding
202	WBGene00015620	C08G9.2	-1.12675	0.277801	3.67475e-06	0.000119411	-0.107569	0.183874	0.306345	0.589818		protein_coding
203	WBGene00010345	F59F5.7	-1.11448	0.625825	0.00310115	0.023344	-0.104062	0.22361	0.148331	0.397918		protein_coding
204	WBGene00007174	mboa-1	-1.11044	0.654354	0.00242521	0.0194705	0.0815221	0.210973	0.257603	0.540939	O-acyltransferase	protein_coding
205	WBGene00020156	T02B11.4	-1.09451	0.454511	0.00116975	0.0115718	0.0364579	0.185312	0.665794	0.851366		protein_coding
206	WBGene00006363	syd-1	-1.08899	0.397056	0.000226532	0.00339798	0.00873216	0.175502	0.926948	0.97047	Rho GTPase-activating protein syd-1	protein_coding
207	WBGene00022283	lgc-27	-1.08719	0.609249	0.00177891	0.0156945	0.0259979	0.189744	0.718484	0.880868	Ligand-Gated ion Channel	protein_coding
208	WBGene00000902	daf-6	-1.08412	0.504429	0.0015743	0.0144084	-0.0372456	0.189553	0.606267	0.820176		protein_coding
209	WBGene00003075	lrx-1	-1.08399	0.651765	0.00182327	0.0159487	0.0246286	0.18967	0.746594	0.895999	LRP X(Cross)-hybridizing	protein_coding
210	WBGene00009155	lhfp-4	-1.07332	0.842802	0.00606636	0.0368563	-0.0250734	0.195713	0.675151	0.855781	Lipoma Hmgic (HMGIC) Fusion Partner-like homolog	protein_coding
211	WBGene00003767	nlp-29	-1.06732	0.346528	0.000171654	0.00279725	0.112273	0.197224	0.286525	0.571242	Neuropeptide-like protein 29 QWGYGGY-amide GYGGYGGY-amide GMYGGY-amide GMYGGW-amide	protein_coding
212	WBGene00010658	K08D8.4	-1.06726	0.511757	0.00263811	0.0206839	-0.0544202	0.192668	0.544045	0.780226		protein_coding
213	WBGene00017721	F22F7.3	-1.04922	0.826931	0.00914986	0.0489404	-0.0464508	0.200861	0.450286	0.713299		protein_coding
214	WBGene00018283	sulp-3	-1.04244	0.562959	0.00203819	0.0172139	-2.33509e-05	0.186469	0.997375	0.998718	Sulfate permease family protein 3	protein_coding
215	WBGene00012433	Y11D7A.9	-1.04199	0.599422	0.00178745	0.0157445	0.0483567	0.193964	0.518106	0.762456		protein_coding
216	WBGene00000893	cyn-17	-1.04034	1.67685	0.00416799	0.0284394	0.010368	0.197086	0.836251	0.936356	CYclophyliN	protein_coding
217	WBGene00013965	ZK287.4	-1.02767	0.415739	0.00115741	0.011511	0.0169633	0.181566	0.851417	0.942507		protein_coding
218	WBGene00004048	plx-2	-1.01746	0.279406	2.09897e-05	0.000519169	0.0930403	0.175743	0.377772	0.655102	Plexin-2	protein_coding
219	WBGene00010209	fbxa-191	-1.00141	0.251296	6.83199e-06	0.000202736	0.261419	0.24933	0.0529882	0.213907		pseudogene

## Sheet: Up_daf2_vs_daf2daf18-
Genes upregulated in daf-2(-) vs. daf-2(-); daf-18(-)
Number	Ensembl gene id	Gene symbol	Fold change (log2) in daf-2(-) vs. daf-2(-); daf-18(-)	SEM in daf-2(-) vs. daf-2(-); daf-18(-)	p value in daf-2(-) vs. daf-2(-); daf-18(-)	Adjusted p value in daf-2(-) vs. daf-2(-); daf-18(-)	Description	Biotype
1	WBGene00009834	lsy-27	13.7989	3.30169	2.45578e-23	2.01497e-20		protein_coding
2	WBGene00009421	F35E8.7	13.0331	4.19398	8.77453e-07	3.57295e-05		protein_coding
3	WBGene00009420	F35E8.6	12.5242	5.2276	1.37542e-05	0.000370011		protein_coding
4	WBGene00009835	F47H4.2	11.6082	3.00653	1.40168e-15	4.6942e-13		protein_coding
5	WBGene00007675	C18D4.6	11.0728	3.05687	3.13246e-15	9.51921e-13		protein_coding
6	WBGene00009417	F35E8.1	10.8657	3.11975	5.9725e-13	1.13964e-10		protein_coding
7	WBGene00000782	cpr-2	10.8389	1.75678	1.53557e-13	3.33285e-11	Cysteine PRotease related	protein_coding
8	WBGene00009840	fbxa-189	10.6118	2.97352	9.00315e-15	2.34511e-12	F-box A protein	protein_coding
9	WBGene00044284	spp-21	10.3995	3.28662	1.45596e-06	5.45745e-05	SaPosin-like Protein family	protein_coding
10	WBGene00044201	H39E23.3	10.3183	1.2348	1.49487e-17	6.61568e-15		protein_coding
11	WBGene00012727	Y39G8B.7	9.85814	0.865991	1.52471e-30	2.50205e-27		protein_coding
12	WBGene00007677	C18D4.8	9.62773	2.94242	1.77426e-11	2.27466e-09		pseudogene
13	WBGene00021139	clec-128	9.52071	9.24973	2.3449e-05	0.000572617	C-type LECtin	protein_coding
14	WBGene00013973	asp-18	9.33095	5.80782	1.24753e-05	0.000340763	ASpartyl Protease	protein_coding
15	WBGene00013090	Y51B9A.8	9.18638	1.71417	1.43857e-10	1.50363e-08		protein_coding
16	WBGene00020982	ilys-6	9.07121	2.72914	1.21142e-10	1.28254e-08	Invertebrate-type lysozyme 6	protein_coding
17	WBGene00012491	Y20C6A.1	8.98489	1.33057	3.96789e-14	9.57545e-12		protein_coding
18	WBGene00043053	F47H4.12	8.58491	2.82613	6.76938e-09	5.09566e-07		pseudogene
19	WBGene00012492	fbxb-7	8.42463	1.42729	9.42353e-12	1.3685e-09	F-box B protein	protein_coding
20	WBGene00044471	F56D6.9	8.3214	0.849608	8.6736e-27	8.89586e-24		protein_coding
21	WBGene00023484	Y54G2A.37	8.21657	2.96353	7.89801e-07	3.25644e-05		protein_coding
22	WBGene00004994	spp-9	7.93818	2.75265	1.19081e-06	4.6651e-05	SaPosin-like Protein family	protein_coding
23	WBGene00009839	fbxa-188	7.91514	2.7688	6.70406e-08	3.94314e-06	F-box A protein	protein_coding
24	WBGene00004811	skr-5	7.85931	2.78784	1.75254e-07	8.9314e-06	SKp1 Related (Ubiquitin ligase complex component)	protein_coding
25	WBGene00018105	clec-19	7.76118	3.27058	6.65433e-06	0.000197822	C-type LECtin	protein_coding
26	WBGene00045293	fbxa-175	7.75145	2.73334	8.24884e-08	4.7165e-06		pseudogene
27	WBGene00014046	clec-60	7.7095	1.78671	7.40141e-09	5.47104e-07	C-type LECtin	protein_coding
28	WBGene00009838	fbxa-187	7.66307	1.43303	5.73365e-10	5.37652e-08		pseudogene
29	WBGene00044193	F47B8.13	7.44576	3.54963	2.21027e-05	0.000541351		protein_coding
30	WBGene00008575	scl-24	7.07629	2.88067	7.53496e-06	0.000220015	SCP-Like extracellular protein	protein_coding
31	WBGene00011046	R05H10.7	6.8885	1.24723	1.22373e-11	1.71636e-09		protein_coding
32	WBGene00019178	scl-12	6.72303	2.84845	1.63447e-05	0.000423917	SCP-Like extracellular protein	protein_coding
33	WBGene00008842	chil-28	6.305	1.87137	3.17321e-06	0.000105813		pseudogene
34	WBGene00219447	C06H5.14	6.2397	0.892448	5.05709e-14	1.18553e-11		protein_coding
35	WBGene00003473	mtl-1	5.83985	0.908919	2.52431e-13	5.178e-11	Metallothionein-1	protein_coding
36	WBGene00010399	clec-13	5.71019	0.89726	1.46974e-11	1.99326e-09	C-type LECtin	protein_coding
37	WBGene00011584	clec-15	5.71019	0.89726	1.46974e-11	1.99326e-09	C-type LECtin	protein_coding
38	WBGene00008850	F15B9.6	5.62855	0.388632	2.40651e-48	1.97454e-44		protein_coding
39	WBGene00018459	F45D11.14	5.61448	0.804176	2.86478e-15	8.86999e-13		protein_coding
40	WBGene00000613	col-36	5.35274	1.41688	1.35483e-06	5.20673e-05	Cuticle collagen 36	protein_coding
41	WBGene00008017	fbxa-176	5.27511	3.1015	0.000491797	0.00623196	F-box A protein	protein_coding
42	WBGene00021183	Y9C9A.16	5.24349	0.608498	1.11038e-20	6.74866e-18		protein_coding
43	WBGene00011585	clec-16	5.08067	2.12329	0.00039434	0.00528686		pseudogene
44	WBGene00000108	alh-2	5.07345	1.50631	1.85502e-05	0.00047342	ALdehyde deHydrogenase	protein_coding
45	WBGene00000756	col-183	5.04226	0.923548	2.68816e-08	1.72849e-06	COLlagen	protein_coding
46	WBGene00045188	B0284.5	4.91301	0.749484	1.67217e-12	2.80002e-10		pseudogene
47	WBGene00015762	C14C6.8	4.71732	2.57064	0.00047887	0.00611063		protein_coding
48	WBGene00019964	R08E5.4	4.65719	1.83598	0.000392328	0.00527713		protein_coding
49	WBGene00008538	sqrd-1	4.56029	0.459597	4.34403e-27	4.75237e-24	Sulfide Quinone oxidoReDuctase	protein_coding
50	WBGene00021478	Y39H10A.1	4.54348	0.935022	1.40985e-07	7.41526e-06		protein_coding
51	WBGene00008792	F14D7.5	4.44921	1.16953	6.93197e-06	0.000204961		protein_coding
52	WBGene00014047	clec-61	4.42408	0.592723	2.24072e-15	7.20986e-13	C-type LECtin	protein_coding
53	WBGene00000660	col-85	4.38646	0.700568	8.19996e-11	9.21653e-09	COLlagen	protein_coding
54	WBGene00008627	hpx-2	4.34333	1.01507	1.02082e-06	4.06592e-05		protein_coding
55	WBGene00018449	F45D11.2	4.32332	0.647005	9.01906e-13	1.5417e-10		pseudogene
56	WBGene00018450	F45D11.3	4.32332	0.647005	9.01906e-13	1.5417e-10		pseudogene
57	WBGene00018451	F45D11.4	4.32332	0.647005	9.01906e-13	1.5417e-10		pseudogene
58	WBGene00000627	col-50	4.29286	1.20903	6.39047e-05	0.00129307	COLlagen	protein_coding
59	WBGene00020741	dlhd-1	4.25569	0.429365	1.81005e-24	1.56331e-21	DieneLactone Hydrolase Domain containing protein	protein_coding
60	WBGene00000989	dhs-26	4.21265	1.08504	5.06302e-08	3.08863e-06	DeHydrogenases, Short chain	protein_coding
61	WBGene00199134	R09F10.17	4.21076	2.24907	0.000530431	0.00654631		ncRNA
62	WBGene00019450	K06H6.2	4.20475	1.95099	0.000677661	0.00781683		protein_coding
63	WBGene00015052	clec-52	4.19109	0.711597	7.32714e-11	8.2923e-09	C-type LECtin	protein_coding
64	WBGene00011052	arrd-11	4.19004	0.83046	2.69649e-08	1.72849e-06	ARRestin Domain protein	protein_coding
65	WBGene00010062	lipl-1	4.06785	1.25531	4.34291e-06	0.000135747	Lipase	protein_coding
66	WBGene00017673	icmt-1	4.01814	0.631532	4.28755e-11	5.06177e-09	Protein-S-isoprenylcysteine O-methyltransferase	protein_coding
67	WBGene00016052	dod-3	4.01271	0.44459	7.4213e-21	4.68398e-18	Downstream Of DAF-16 (Regulated by DAF-16)	protein_coding
68	WBGene00006774	unc-38	3.90782	0.330364	7.1101e-32	1.66681e-28	Acetylcholine receptor subunit alpha-type unc-38	protein_coding
69	WBGene00018448	F45D11.1	3.88673	0.579302	7.06405e-13	1.28801e-10		pseudogene
70	WBGene00004932	sod-3	3.87718	0.37449	7.65131e-28	9.65831e-25	Superoxide dismutase [Mn] 2, mitochondrial	protein_coding
71	WBGene00008905	F17B5.1	3.82349	0.845891	5.7405e-09	4.36119e-07		protein_coding
72	WBGene00008809	cyp-13A11	3.75808	0.793675	2.74251e-07	1.30448e-05	CYtochrome P450 family	protein_coding
73	WBGene00001767	gst-19	3.67632	0.987231	3.52338e-06	0.000115869	Glutathione S-Transferase	protein_coding
74	WBGene00016669	ilys-2	3.65117	1.27257	0.000301075	0.00427392	Invertebrate-type lysozyme 2	protein_coding
75	WBGene00219546	F41E7.20	3.64158	0.552218	5.20862e-12	7.74366e-10		ncRNA
76	WBGene00014037	ZK643.6	3.625	1.19903	6.8675e-05	0.00136767		protein_coding
77	WBGene00014954	Y102A5C.5	3.61922	0.253269	6.61522e-47	3.61852e-43		pseudogene
78	WBGene00007131	pals-26	3.58138	0.350262	8.34686e-26	7.60955e-23	Protein containing ALS2cr12 (ALS2CR12) domain	protein_coding
79	WBGene00022282	Y74C10AR.2	3.58096	1.06251	9.11551e-05	0.00170955		protein_coding
80	WBGene00022713	ZK355.3	3.5593	2.20456	0.00292795	0.0222959		protein_coding
81	WBGene00021772	math-45	3.55433	0.877336	4.66024e-07	2.07248e-05	MATH (Meprin-associated Traf homology) domain containing	protein_coding
82	WBGene00021303	Y32G9A.5	3.54426	1.22106	5.93716e-05	0.00122552		protein_coding
83	WBGene00019449	K06H6.1	3.44062	1.93176	0.00033896	0.00469		protein_coding
84	WBGene00014955	Y102A5C.6	3.40819	0.225537	1.50713e-51	2.47319e-47		pseudogene
85	WBGene00011362	cest-1	3.39646	0.942851	6.88697e-07	2.87571e-05	Carboxylic ester hydrolase	protein_coding
86	WBGene00235114	ZK105.13	3.389	0.673533	3.47746e-08	2.16978e-06		protein_coding
87	WBGene00000213	asm-3	3.36794	1.33949	0.000207334	0.00318115	Putative sphingomyelin phosphodiesterase asm-3	protein_coding
88	WBGene00086560	ZK355.8	3.33318	2.57028	0.00220514	0.0182483		protein_coding
89	WBGene00019472	cyp-35B1	3.3126	0.509896	1.2643e-11	1.75824e-09	CYtochrome P450 family	protein_coding
90	WBGene00007303	rnh-1.3	3.30674	0.254868	3.17544e-39	1.30272e-35	RNase H	protein_coding
91	WBGene00009033	F21H7.12	3.29472	1.47937	0.000500043	0.00629272		protein_coding
92	WBGene00017660	F21C10.11	3.26008	0.269391	5.9748e-36	1.63411e-32		protein_coding
93	WBGene00017501	pud-3	3.25795	0.737261	2.65502e-07	1.27023e-05	5C820; Protein Up-regulated in Daf-2(Gf)	protein_coding
94	WBGene00010166	gmd-2	3.25519	2.21472	0.000199002	0.00308952	GDP-mannose 4,6 dehydratase 2	protein_coding
95	WBGene00007141	pitr-4	3.16707	1.05555	1.94202e-05	0.000490285	Phosphate transporter	protein_coding
96	WBGene00050974	Y6G8.9	3.16688	0.988264	1.95256e-05	0.000491433		protein_coding
97	WBGene00044213	Y102A5C.36	3.14241	0.275041	9.86276e-31	1.79831e-27		protein_coding
98	WBGene00044113	C54F6.15	3.11997	2.18897	0.00388378	0.0271258		protein_coding
99	WBGene00022439	Y110A2AL.2	3.11328	0.711936	6.6837e-07	2.81229e-05		protein_coding
100	WBGene00001500	ftn-1	3.07222	0.42892	4.08861e-15	1.15679e-12	Ferritin	protein_coding
101	WBGene00010528	K03D3.2	3.05684	1.22227	0.000483473	0.00615978		protein_coding
102	WBGene00016670	ilys-3	3.00851	1.40138	0.000681525	0.00785381	Invertebrate-type lysozyme 3	protein_coding
103	WBGene00012521	Y32B12B.1	2.9663	1.72779	0.00348409	0.025287		protein_coding
104	WBGene00022546	ZC196.2	2.95507	0.439142	7.29735e-13	1.31593e-10	Major sperm protein	protein_coding
105	WBGene00044292	F56D6.8	2.89113	1.21116	0.000651495	0.00761874		protein_coding
106	WBGene00017233	lmd-4	2.87159	0.638821	3.18621e-07	1.48962e-05	LysM Domain (Peptidoglycan binding) protein	protein_coding
107	WBGene00015760	C14C6.6	2.85965	1.29033	0.000570467	0.00691385		protein_coding
108	WBGene00007660	pals-6	2.85962	0.916953	1.59811e-05	0.000421623	Protein containing ALS2cr12 (ALS2CR12) domain	protein_coding
109	WBGene00194821	dmsr-16	2.85878	0.700034	1.50399e-06	5.60922e-05	DroMyoSuppressin Receptor related	protein_coding
110	WBGene00019324	K02F2.5	2.82616	0.33441	8.96879e-20	5.25635e-17		protein_coding
111	WBGene00001693	grd-4	2.82532	0.332472	7.18591e-19	3.68502e-16	GRounDhog (Hedgehog-like family)	protein_coding
112	WBGene00000013	abf-2	2.7734	0.459323	1.84615e-10	1.8817e-08	Antibacterial factor-related peptide 2	protein_coding
113	WBGene00017529	F16G10.15	2.76261	0.597203	7.11771e-08	4.15554e-06		pseudogene
114	WBGene00007452	C08F11.3	2.72144	0.406424	1.1155e-12	1.88715e-10		protein_coding
115	WBGene00077673	B0563.10	2.71988	1.88262	0.00372977	0.0264501		protein_coding
116	WBGene00011539	fbxa-135	2.68651	0.540096	2.65452e-08	1.72176e-06	F-box A protein	protein_coding
117	WBGene00014030	glb-1	2.6814	0.252063	3.92679e-27	4.60276e-24	Globin-like protein	protein_coding
118	WBGene00044220	Y102A5C.35	2.66163	1.11644	0.000772278	0.00855711		pseudogene
119	WBGene00020329	bath-26	2.58995	0.390895	3.92883e-12	6.08227e-10	BTB and MATH domain containing	protein_coding
120	WBGene00019368	K03H6.2	2.58032	0.660862	3.07405e-06	0.000102739		protein_coding
121	WBGene00017498	pud-4	2.56561	0.788753	2.53941e-05	0.000611022	Protein Up-regulated in Daf-2(Gf)	protein_coding
122	WBGene00021999	thn-5	2.53288	1.53643	0.0020037	0.0169878	THaumatiN family	protein_coding
123	WBGene00012404	Y6G8.2	2.53136	0.408534	6.65662e-13	1.22736e-10		protein_coding
124	WBGene00006650	tts-1	2.51421	0.851977	4.03537e-05	0.000897295		ncRNA
125	WBGene00015757	C14C6.3	2.50436	2.77052	0.00311007	0.0233682		protein_coding
126	WBGene00021081	pals-33	2.49782	0.917873	0.000230133	0.00343316	Protein containing ALS2cr12 (ALS2CR12) domain	protein_coding
127	WBGene00000708	col-135	2.4965	1.10264	0.000233645	0.00348239	COLlagen	protein_coding
128	WBGene00012398	Y6E2A.4	2.49331	0.585862	5.43075e-07	2.3765e-05		protein_coding
129	WBGene00007466	chil-2	2.47696	1.31299	0.00313134	0.0234572	CHItinase-Like	protein_coding
130	WBGene00016274	C30G12.2	2.45063	0.315502	1.02404e-16	3.90803e-14		protein_coding
131	WBGene00018195	btb-16	2.43791	0.267569	1.72892e-21	1.23355e-18	BTB (Broad/complex/Tramtrack/Bric a brac) domain protein	protein_coding
132	WBGene00007473	chil-8	2.42934	0.293778	4.36145e-18	2.16883e-15	CHItinase-Like	protein_coding
133	WBGene00019072	fbxc-8	2.42831	0.808354	6.059e-05	0.00124441	F-box C protein	protein_coding
134	WBGene00023425	try-9	2.40503	0.556684	2.19513e-07	1.08828e-05	TRYpsin-like protease	protein_coding
135	WBGene00001852	hil-1	2.40255	0.360273	1.84875e-13	3.88948e-11	Histone H1.X	protein_coding
136	WBGene00016302	fbxc-7	2.39033	1.3942	0.00384574	0.0269242	F-box C protein	protein_coding
137	WBGene00012594	nspe-5	2.38629	0.860361	0.000263278	0.00384034	Nematode Specific Peptide family, group E	protein_coding
138	WBGene00018601	F48C1.9	2.37333	1.35004	0.00345157	0.0251622		protein_coding
139	WBGene00001957	hlh-13	2.34899	1.10394	0.000551416	0.0067377	Helix-loop-helix protein 13	protein_coding
140	WBGene00012748	Y40H7A.11	2.31375	0.791386	0.000130753	0.00227776		protein_coding
141	WBGene00021587	clec-76	2.31231	0.425732	7.67675e-10	6.99864e-08	C-type LECtin	protein_coding
142	WBGene00271444	T04C12.33	2.27808	0.571096	3.86494e-06	0.000123974		protein_coding
143	WBGene00001626	gly-1	2.2422	1.36149	0.000585785	0.00704745	GLY-1; GLYcosylation related	protein_coding
144	WBGene00008497	F01D5.7	2.23606	0.786834	0.000110178	0.00199561		protein_coding
145	WBGene00000212	asm-2	2.2309	0.323585	1.54355e-13	3.33285e-11	Sphingomyelin phosphodiesterase 2	protein_coding
146	WBGene00002107	ins-24	2.22393	0.392068	7.38744e-10	6.77251e-08	INSulin related	protein_coding
147	WBGene00044212	Y68A4A.13	2.22137	2.35177	0.00339449	0.0248636		protein_coding
148	WBGene00019495	sdz-24	2.21973	0.672045	6.85396e-06	0.000203021	SKN-1 Dependent Zygotic transcript	protein_coding
149	WBGene00016863	C52A10.2	2.20894	0.481346	1.60243e-07	8.24199e-06	Carboxylic ester hydrolase	protein_coding
150	WBGene00001777	gst-29	2.20119	0.298691	9.39631e-15	2.40927e-12	Glutathione S-Transferase	protein_coding
151	WBGene00000638	col-62	2.19175	0.250155	2.08284e-19	1.1786e-16	COLlagen	protein_coding
152	WBGene00018273	F41C3.7	2.18656	1.1111	0.00188642	0.0163184		protein_coding
153	WBGene00010182	F57A8.7	2.16109	0.881105	0.000799408	0.00878065		protein_coding
154	WBGene00018380	decr-1.1	2.15133	0.287143	8.03315e-15	2.12619e-12	DiEnoyl-CoA Reductase, mitochondria	protein_coding
155	WBGene00011462	vap-2	2.13247	0.169141	1.16224e-37	3.81446e-34	Venom-Allergen-like Protein	protein_coding
156	WBGene00017200	F07C4.6	2.09675	0.438375	5.60153e-08	3.31845e-06		protein_coding
157	WBGene00011869	dod-6	2.09386	0.509297	1.53281e-06	5.70373e-05	Downstream Of DAF-16 (Regulated by DAF-16)	protein_coding
158	WBGene00011675	cyp-13A3	2.0833	0.850548	0.000568418	0.00690943	Putative cytochrome P450 CYP13A3	protein_coding
159	WBGene00012498	Y24F12A.3	2.0675	0.281857	7.87562e-15	2.11867e-12		pseudogene
160	WBGene00019208	lips-14	2.06399	0.453912	3.53615e-07	1.6346e-05		pseudogene
161	WBGene00005644	srp-3	2.05005	0.236053	5.65661e-19	2.99532e-16	SeRPin; Serine or cysteine protease inhibitor	protein_coding
162	WBGene00013975	ZK455.5	2.04203	0.32335	1.53028e-11	2.02515e-09		protein_coding
163	WBGene00020674	T22B7.7	2.03636	0.727889	4.43068e-05	0.000972026		protein_coding
164	WBGene00022597	ZC395.5	2.03635	0.386425	2.1184e-09	1.82005e-07		protein_coding
165	WBGene00004997	spp-12	2.03594	1.37894	0.00100103	0.0102355	SaPosin-like Protein family	protein_coding
166	WBGene00077439	F55B12.10	2.03094	1.22479	0.00119663	0.0117868		protein_coding
167	WBGene00045207	F13E9.14	2.02951	0.798953	0.000513444	0.00640731		protein_coding
168	WBGene00020276	T05H4.15	2.02914	0.303864	4.23249e-13	8.3681e-11		protein_coding
169	WBGene00044479	F15E6.10	2.02637	1.41965	0.00336969	0.0247081		protein_coding
170	WBGene00000719	col-146	2.02487	0.261142	5.24858e-16	1.91398e-13	COLlagen	protein_coding
171	WBGene00002093	ins-10	2.01908	0.577223	2.84322e-05	0.0006694	INSulin related	protein_coding
172	WBGene00013887	nspa-5	2.0158	0.477692	9.53934e-07	3.83678e-05	Nematode Specific Peptide family, group A	protein_coding
173	WBGene00010187	F57B1.1	2.00777	0.65443	9.39506e-05	0.00174203		protein_coding
174	WBGene00012947	Y47H9C.1	1.99294	0.554686	6.39284e-06	0.000191785		protein_coding
175	WBGene00018211	oac-24	1.96872	1.24415	0.000971553	0.0100524	O-ACyltransferase homolog	protein_coding
176	WBGene00018602	F48D6.4	1.96657	0.18455	5.24034e-28	7.16616e-25		protein_coding
177	WBGene00005703	sru-40	1.95058	1.10926	0.00268174	0.0209431	Serpentine Receptor, class U	protein_coding
178	WBGene00015865	C16E9.1	1.94584	0.204882	5.53046e-23	4.32166e-20		protein_coding
179	WBGene00021337	Y34F4.2	1.9274	0.266235	4.36892e-15	1.21515e-12		protein_coding
180	WBGene00004810	skr-4	1.92736	0.251466	7.60055e-16	2.65372e-13	SKp1 Related (Ubiquitin ligase complex component)	protein_coding
181	WBGene00007472	chil-7	1.9171	0.41772	1.47847e-07	7.72666e-06	CHItinase-Like	protein_coding
182	WBGene00050904	Y70C5A.3	1.9134	0.404129	1.96527e-08	1.31633e-06		protein_coding
183	WBGene00007132	pals-27	1.90551	0.74911	0.000325906	0.00452847	Protein containing ALS2cr12 (ALS2CR12) domain	protein_coding
184	WBGene00019961	R08E5.1	1.9016	0.310058	5.84767e-11	6.8057e-09		protein_coding
185	WBGene00015549	C06G3.3	1.88621	1.48528	0.00254078	0.0201324		protein_coding
186	WBGene00021491	comt-4	1.87349	0.665132	0.000164474	0.00270443	Catechol-O-MethylTransferase family	protein_coding
187	WBGene00022215	Y73B3A.13	1.87101	1.01455	0.00205704	0.017343		protein_coding
188	WBGene00021619	Y47D7A.6	1.85636	0.626114	0.000120411	0.00213701		protein_coding
189	WBGene00019016	F57F4.2	1.84999	1.02509	0.00173187	0.0153788		protein_coding
190	WBGene00016523	C39B5.5	1.84966	0.274532	1.92341e-12	3.1882e-10	Cystatin	protein_coding
191	WBGene00010761	K10H10.5	1.84819	0.827021	0.000488442	0.00621256		protein_coding
192	WBGene00003778	nnt-1	1.8465	0.454569	1.70753e-06	6.25459e-05	Nicotinamide Nucleotide Transhydrogenase	protein_coding
193	WBGene00003096	lys-7	1.82327	0.195462	7.39767e-22	5.51799e-19	Lysozyme-like protein 7	protein_coding
194	WBGene00019969	fpn-1.3	1.80175	0.97645	0.00244516	0.0195732		pseudogene
195	WBGene00000596	col-7	1.80042	0.306628	1.74685e-10	1.81429e-08	Cuticle collagen 7	protein_coding
196	WBGene00019376	lipl-4	1.79735	0.714379	0.00028095	0.00401952	LIPase Like	protein_coding
197	WBGene00018619	F48G7.8	1.78107	0.857037	0.00118538	0.0117092		protein_coding
198	WBGene00010961	nduo-2	1.77869	0.816003	0.000390121	0.00526471	NADH-ubiquinone oxidoreductase chain 2	protein_coding
199	WBGene00008097	ugt-15	1.7776	0.896854	0.000852654	0.00917797	UDP-glucuronosyltransferase	protein_coding
200	WBGene00007929	dmd-10	1.77539	0.523838	4.46774e-05	0.000978234	DM (Doublesex/MAB-3) Domain family	protein_coding
201	WBGene00000720	col-147	1.77309	0.293337	6.05431e-11	6.99657e-09	COLlagen	protein_coding
202	WBGene00021873	clec-82	1.77272	0.584269	4.4709e-05	0.000978234	C-type LECtin	protein_coding
203	WBGene00016809	C50D2.6	1.77093	0.372379	1.60384e-07	8.24199e-06		protein_coding
204	WBGene00001397	fat-5	1.75236	0.253115	2.9536e-13	5.98377e-11	Delta(9)-fatty-acid desaturase fat-5	protein_coding
205	WBGene00012582	clec-8	1.73952	0.32571	4.99592e-09	3.82367e-07	C-type LECtin	protein_coding
206	WBGene00000616	col-39	1.72601	0.216148	9.63039e-17	3.76273e-14	Cuticle collagen 39	protein_coding
207	WBGene00000657	col-81	1.72321	0.57458	0.000138264	0.00238081	COLlagen	protein_coding
208	WBGene00013485	Y69H2.10	1.71445	0.374125	8.7395e-08	4.94535e-06		protein_coding
209	WBGene00011004	R04B5.6	1.71238	0.575052	6.41708e-05	0.00129682		protein_coding
210	WBGene00019187	H11E01.2	1.70901	0.544494	1.27881e-05	0.000346863		protein_coding
211	WBGene00018200	btb-17	1.70271	0.309494	1.69234e-09	1.48669e-07	BTB (Broad/complex/Tramtrack/Bric a brac) domain protein	protein_coding
212	WBGene00007440	C08E8.4	1.68488	0.404985	1.73977e-06	6.35722e-05		protein_coding
213	WBGene00194985	Y25C1A.14	1.66284	0.342073	4.09685e-08	2.52742e-06		protein_coding
214	WBGene00007693	C23H4.4	1.65744	0.575498	0.000192716	0.0030199	Carboxylic ester hydrolase	protein_coding
215	WBGene00004141	pqn-57	1.65083	0.666773	0.000682055	0.0078544	Activated in Blocked Unfolded protein response; Prion-like-(Q/N-rich)-domain-bearing protein	protein_coding
216	WBGene00011429	T04C12.7	1.65058	0.365075	8.80461e-08	4.96507e-06		protein_coding
217	WBGene00015262	B0563.5	1.64964	0.427342	8.10597e-06	0.000234601		protein_coding
218	WBGene00011021	R05A10.4	1.63222	0.527046	0.000104388	0.00190759	UPF0375 protein R05A10.4	protein_coding
219	WBGene00010759	cysl-2	1.63145	0.234583	5.25941e-13	1.02746e-10	Bifunctional L-3-cyanoalanine synthase/cysteine synthase	protein_coding
220	WBGene00019963	R08E5.3	1.62993	0.219124	2.73849e-15	8.64205e-13		protein_coding
221	WBGene00022498	hsd-2	1.62512	0.883358	0.00280696	0.0216338	HydroxySteroid Dehydrogenase homolog	protein_coding
222	WBGene00008493	F01D5.2	1.62448	0.38618	2.10106e-06	7.30476e-05		protein_coding
223	WBGene00008494	F01D5.3	1.62138	0.39239	2.55403e-06	8.67737e-05		protein_coding
224	WBGene00004818	skr-12	1.61922	0.269264	1.08756e-10	1.18191e-08	SKR-12; SKp1 Related (Ubiquitin ligase complex component); Skp1p homolog	protein_coding
225	WBGene00002116	ins-33	1.61897	0.325817	7.16647e-08	4.15554e-06	INSulin related	protein_coding
226	WBGene00016097	C25E10.8	1.61366	0.246521	6.77706e-12	9.92961e-10		protein_coding
227	WBGene00022545	ZC196.1	1.61184	1.23132	0.00190009	0.0164021		pseudogene
228	WBGene00021043	pck-1	1.6118	0.196719	2.27245e-17	9.56175e-15	Phosphoenolypyruvate CarboxyKinase	protein_coding
229	WBGene00044272	nspa-4	1.60671	0.5596	0.000214176	0.00325731	Nematode Specific Peptide family, group A	protein_coding
230	WBGene00019909	R06A10.1	1.6034	0.352816	2.78953e-07	1.32301e-05		protein_coding
231	WBGene00021586	clec-75	1.59901	0.415176	6.01645e-06	0.000182159	C-type LECtin	protein_coding
232	WBGene00019978	hacd-1	1.59203	0.254756	9.56989e-12	1.37756e-09	Hydroxy-Acyl-CoA Dehydrogenase	protein_coding
233	WBGene00006464	bath-47	1.59119	0.489238	7.89685e-05	0.00152276	BTB and MATH domain-containing protein 47	protein_coding
234	WBGene00011495	T05F1.11	1.58946	0.246724	2.04714e-12	3.32609e-10		protein_coding
235	WBGene00021557	Y45G5AM.5	1.58792	0.672128	0.000639539	0.0075124		protein_coding
236	WBGene00015277	C01B7.7	1.57916	1.05242	0.00400799	0.0276814		protein_coding
237	WBGene00017191	F07B7.13	1.57916	1.05242	0.00400799	0.0276814		protein_coding
238	WBGene00000617	col-40	1.57713	0.824208	0.00183867	0.016036	Cuticle collagen 40	protein_coding
239	WBGene00000710	col-137	1.57463	0.355541	2.06883e-07	1.03821e-05	COLlagen	protein_coding
240	WBGene00004999	spp-14	1.57407	0.285427	2.23144e-09	1.89731e-07	SaPosin-like Protein family	protein_coding
241	WBGene00001768	gst-20	1.56663	0.333339	2.49939e-07	1.20988e-05	Glutathione S-Transferase	protein_coding
242	WBGene00000978	dhs-15	1.56405	0.366102	6.90528e-07	2.87603e-05	DeHydrogenases, Short chain	protein_coding
243	WBGene00077701	poml-3	1.55313	0.305889	1.78102e-08	1.20771e-06	PON (Paraoxonase) and MEC-6 Like	protein_coding
244	WBGene00021620	Y47D7A.7	1.54919	0.55703	0.000257063	0.00376307		protein_coding
245	WBGene00044315	F41G3.20	1.54687	1.69911	0.00593318	0.0362216		protein_coding
246	WBGene00017443	F13H8.11	1.54243	0.247419	1.61815e-11	2.10745e-09		protein_coding
247	WBGene00044066	fbxb-66	1.53748	0.65343	0.00108295	0.0108959	F-box B protein	protein_coding
248	WBGene00019331	dos-3	1.53729	1.11987	0.00491548	0.0318702	Delta and OSM-11-like	protein_coding
249	WBGene00016349	C33E10.8	1.53174	0.610221	0.000767106	0.0085261		protein_coding
250	WBGene00189956	Y34F4.6	1.52917	0.432924	2.18435e-05	0.000535803		protein_coding
251	WBGene00000620	col-43	1.5286	0.903288	0.0006491	0.00759752	COLlagen; Collagen	protein_coding
252	WBGene00000712	col-139	1.5279	0.56541	0.000276959	0.00397566	COLlagen	protein_coding
253	WBGene00019854	R03H10.1	1.51892	0.257879	2.74282e-10	2.71143e-08		protein_coding
254	WBGene00015067	B0238.1	1.49791	0.276572	3.03772e-09	2.49245e-07	Carboxylic ester hydrolase	protein_coding
255	WBGene00008220	C50B6.7	1.4948	0.405876	5.27796e-06	0.000162498	Alpha-amylase	protein_coding
256	WBGene00010790	sodh-1	1.4926	1.28998	0.00233211	0.0189055	Alcohol dehydrogenase 1	protein_coding
257	WBGene00008681	scrm-4	1.49009	0.33884	8.72172e-07	3.56916e-05	Phospholipid scramblase	protein_coding
258	WBGene00019415	K05F6.4	1.48935	0.525623	0.000135289	0.00234187		protein_coding
259	WBGene00010368	H06A10.1	1.48528	0.310339	1.12643e-07	6.06056e-06		protein_coding
260	WBGene00009297	sdz-16	1.48273	0.810289	0.00215672	0.017974	SKN-1 Dependent Zygotic transcript	protein_coding
261	WBGene00001841	hen-1	1.4771	0.530628	0.000368034	0.00502449	HEN-1; HEsitatioN behavior	protein_coding
262	WBGene00007543	fipr-7	1.47472	0.449283	6.9618e-05	0.00138142	FIP (Fungus-Induced Protein) Related	protein_coding
263	WBGene00006416	sams-5	1.47237	0.275845	6.0693e-09	4.58973e-07	Probable S-adenosylmethionine synthase 5	protein_coding
264	WBGene00015597	fbxa-162	1.46928	0.769775	0.00254968	0.0201737		pseudogene
265	WBGene00044697	poml-4	1.4664	0.641365	0.000853929	0.00918281	PON (Paraoxonase) and MEC-6 Like	protein_coding
266	WBGene00011416	T04A11.1	1.46135	0.232846	1.85271e-11	2.33869e-09		protein_coding
267	WBGene00011419	T04A11.4	1.46135	0.232846	1.85271e-11	2.33869e-09		protein_coding
268	WBGene00017251	fbxb-105	1.45688	0.871241	0.00396368	0.0274737	F-box B protein	protein_coding
269	WBGene00017743	F23F1.2	1.45555	0.561338	0.000274548	0.00395204		protein_coding
270	WBGene00000703	col-129	1.45374	0.591643	0.000630979	0.00744383	COLlagen	protein_coding
271	WBGene00194695	B0462.5	1.45354	0.71801	0.00139234	0.0131161		protein_coding
272	WBGene00009807	pepm-1	1.45256	0.441552	6.34812e-05	0.00128767	PEPtidase M1 domain containing	protein_coding
273	WBGene00003647	nhr-57	1.44802	0.283053	1.5459e-08	1.06143e-06	Nuclear hormone receptor family member nhr-57	protein_coding
274	WBGene00194769	Y32B12C.5	1.44517	0.314264	2.34377e-07	1.14468e-05		pseudogene
275	WBGene00007404	best-5	1.44498	0.506046	5.19539e-05	0.00109866	Bestrophin homolog 5	protein_coding
276	WBGene00000715	col-142	1.43458	0.336336	1.08155e-06	4.26641e-05	COLlagen	protein_coding
277	WBGene00013882	msa-1	1.42967	0.186291	2.2206e-15	7.20986e-13	Microfilaria Surface-Associated protein	protein_coding
278	WBGene00011042	R05H10.1	1.42756	0.49542	0.000184444	0.00293003		protein_coding
279	WBGene00017672	F21F3.2	1.41872	0.629947	0.00127666	0.0123525		protein_coding
280	WBGene00001699	grd-10	1.41678	0.332383	1.45184e-06	5.45745e-05	GRounDhog (Hedgehog-like family)	protein_coding
281	WBGene00022440	Y110A2AL.3	1.41623	0.45959	0.00011755	0.00209901		protein_coding
282	WBGene00001391	far-7	1.41467	0.322622	6.4894e-07	2.74637e-05	Fatty Acid/Retinol binding protein	protein_coding
283	WBGene00002112	ins-29	1.4145	0.303556	1.98934e-07	1.00446e-05	INSulin related	protein_coding
284	WBGene00000601	col-12	1.40282	0.186139	3.9145e-15	1.12696e-12	Cuticle collagen 12	protein_coding
285	WBGene00008598	spin-3	1.39777	0.245777	7.90742e-10	7.1691e-08	SPINster (Drosophila lysosomal permease) homolog	protein_coding
286	WBGene00003652	nhr-62	1.39771	0.246615	8.3803e-10	7.55609e-08	Nuclear hormone receptor family member nhr-62	protein_coding
287	WBGene00001763	gst-15	1.38942	0.41763	2.67117e-05	0.000636196	Glutathione S-Transferase	protein_coding
288	WBGene00021011	W03G1.5	1.38783	0.341986	3.28896e-06	0.000109034		protein_coding
289	WBGene00000673	col-98	1.38276	0.252753	4.05735e-09	3.14062e-07	COLlagen	protein_coding
290	WBGene00006862	pnk-4	1.38224	0.18856	9.74683e-15	2.4607e-12	PaNtothenate Kinase	protein_coding
291	WBGene00004054	AC8.1	1.37898	0.565473	0.000716889	0.00812441		pseudogene
292	WBGene00022479	fbxa-36	1.36136	1.21973	0.0062418	0.0375846	F-box A protein	protein_coding
293	WBGene00000602	col-13	1.35949	0.229537	1.97861e-10	2.00426e-08	Cuticle collagen 13	protein_coding
294	WBGene00014907	fbxa-117	1.35918	0.81831	0.00410576	0.028167		pseudogene
295	WBGene00013633	Y105C5A.8	1.35647	0.180695	7.28029e-16	2.59716e-13		protein_coding
296	WBGene00009778	F46C5.1	1.34351	1.30253	0.00327753	0.0242162		protein_coding
297	WBGene00008016	C38D9.8	1.34043	1.0676	0.00611617	0.0370834		protein_coding
298	WBGene00020354	T08B6.5	1.33895	0.569489	0.000918021	0.0096817		protein_coding
299	WBGene00194674	F23D12.11	1.33192	0.211903	1.58746e-11	2.08402e-09		protein_coding
300	WBGene00001806	gur-5	1.32595	0.474576	0.000198017	0.00307803	GUstatory Receptor family	protein_coding
301	WBGene00014914	Y52B11A.11	1.32432	0.565696	0.000511578	0.00639863		protein_coding
302	WBGene00003977	pes-2.1	1.32329	0.428492	9.00955e-05	0.00169744	Patterned Expression Site; Pes-2 protein	protein_coding
303	WBGene00018466	F45E1.5	1.31953	0.346824	1.18759e-05	0.000326438		protein_coding
304	WBGene00021576	fbxc-51	1.31167	0.364247	1.56466e-05	0.000414131	F-box C protein	protein_coding
305	WBGene00011554	T07A5.1	1.30869	0.23656	3.68785e-09	2.93775e-07		protein_coding
306	WBGene00235353	Y67D8C.23	1.30192	0.310626	1.43479e-06	5.45012e-05		pseudogene
307	WBGene00011424	dhs-31	1.30059	0.446254	0.000112829	0.00203018	DeHydrogenases, Short chain	protein_coding
308	WBGene00020703	T22F7.4	1.29913	0.495322	0.000590213	0.00709553		protein_coding
309	WBGene00000217	asp-4	1.29683	0.238552	2.33627e-09	1.96606e-07	ASpartyl Protease	protein_coding
310	WBGene00001782	gst-34	1.29466	0.725737	0.00310575	0.0233678	Glutathione S-Transferase	protein_coding
311	WBGene00008040	ttr-5	1.28817	0.124968	3.37476e-26	3.25763e-23	Transthyretin-like protein 5	protein_coding
312	WBGene00019732	M02D8.6	1.27027	0.341777	5.36508e-06	0.000164562		protein_coding
313	WBGene00006965	xtr-1	1.26936	0.402331	5.99697e-05	0.00123476	MX region of TRA-2 Related	protein_coding
314	WBGene00020349	T08B2.11	1.26217	0.193271	4.98793e-12	7.50935e-10		protein_coding
315	WBGene00003067	lrg-1	1.25733	0.277199	5.38932e-07	2.37101e-05		pseudogene
316	WBGene00119204	ZC116.5	1.25278	0.786467	0.00283972	0.0217858		protein_coding
317	WBGene00013489	col-42	1.24805	0.255549	9.27013e-08	5.18369e-06	COLlagen	protein_coding
318	WBGene00044636	B0393.9	1.24439	0.171627	1.29532e-14	3.22064e-12		protein_coding
319	WBGene00017659	F21C10.10	1.24319	0.199171	2.40948e-11	2.92148e-09		protein_coding
320	WBGene00022590	ZC317.7	1.24252	0.213785	1.30578e-10	1.37358e-08		protein_coding
321	WBGene00010001	F53F8.4	1.24244	0.135373	3.38816e-21	2.31665e-18		protein_coding
322	WBGene00018262	cyp-33C3	1.23419	0.290629	1.25563e-06	4.85965e-05	CYtochrome P450 family	protein_coding
323	WBGene00015040	cyp-34A5	1.23393	0.629695	0.00251388	0.019988	CYtochrome P450 family	protein_coding
324	WBGene00008211	C49F5.7	1.23225	0.312871	1.93175e-06	6.84665e-05		protein_coding
325	WBGene00021293	Y25C1A.6	1.23206	0.344666	2.50459e-05	0.000603529		protein_coding
326	WBGene00019042	fbxc-21	1.2316	0.781597	0.00412445	0.0282158	F-box C protein	protein_coding
327	WBGene00045390	C38C3.10	1.22429	0.411442	0.000212272	0.00324005		protein_coding
328	WBGene00018353	fbxa-182	1.22365	0.478831	0.000490247	0.00622193	F-box A protein	protein_coding
329	WBGene00007537	fipr-8	1.22182	0.416804	0.000182747	0.00292003	FIP (Fungus-Induced Protein) Related	protein_coding
330	WBGene00019780	M60.4	1.22166	0.169595	4.81053e-14	1.14407e-11		protein_coding
331	WBGene00009803	F47B8.2	1.22166	0.209754	6.85166e-10	6.3523e-08		protein_coding
332	WBGene00019859	R03H10.7	1.22144	0.568489	0.000872187	0.0093396		protein_coding
333	WBGene00000677	col-103	1.22028	0.260967	2.34201e-07	1.14468e-05	COLlagen	protein_coding
334	WBGene00019044	F58E1.13	1.21891	0.541924	0.000989566	0.0101619		protein_coding
335	WBGene00009754	F46A9.1	1.21756	0.207826	1.77312e-10	1.82999e-08		protein_coding
336	WBGene00017128	E04F6.9	1.2175	0.149379	2.92191e-17	1.19871e-14		protein_coding
337	WBGene00044474	F56D6.12	1.21613	0.961751	0.00695171	0.040597		protein_coding
338	WBGene00021540	Y42H9AR.5	1.20455	0.361136	8.06319e-05	0.00154576		protein_coding
339	WBGene00000707	col-133	1.20451	0.253654	1.20498e-07	6.44097e-06	COLlagen	protein_coding
340	WBGene00018354	F42G2.5	1.20026	0.501718	0.000676694	0.0078146	Major sperm protein	protein_coding
341	WBGene00000701	col-127	1.19731	0.718169	0.00183725	0.016036	COLlagen	protein_coding
342	WBGene00000714	col-141	1.19719	0.3075	8.69315e-06	0.000248961	COLlagen	protein_coding
343	WBGene00021627	Y47D7A.15	1.19624	0.229374	9.755e-09	6.99037e-07		protein_coding
344	WBGene00012564	fbxa-107	1.19456	0.177766	1.99403e-12	3.2722e-10	F-box A protein	protein_coding
345	WBGene00020566	ttr-7	1.19033	0.239767	4.28016e-08	2.63061e-06	TransThyretin-Related family domain	protein_coding
346	WBGene00003551	nas-33	1.18956	0.265766	6.22786e-07	2.6672e-05	Zinc metalloproteinase nas-33	protein_coding
347	WBGene00000666	col-91	1.1864	0.291325	2.33635e-06	8.07149e-05	Putative cuticle collagen 91	protein_coding
348	WBGene00008526	F02D10.6	1.18313	0.275107	9.71716e-07	3.89874e-05		protein_coding
349	WBGene00010486	K01H12.4	1.18127	0.510234	0.00135936	0.0128942		protein_coding
350	WBGene00001692	grd-3	1.18002	0.255606	2.12091e-07	1.0611e-05	GRounDhog (Hedgehog-like family)	protein_coding
351	WBGene00012034	T26C5.4	1.17757	0.235751	5.23763e-08	3.18021e-06		protein_coding
352	WBGene00012169	W01B6.2	1.17663	0.458972	0.000734157	0.00825173		protein_coding
353	WBGene00007963	cyp-25A1	1.17568	0.201275	2.66577e-10	2.66739e-08	CYtochrome P450 family	protein_coding
354	WBGene00012969	Y48A6B.8	1.17496	0.341381	2.90431e-05	0.000682293		protein_coding
355	WBGene00009457	F36A2.10	1.17248	0.463096	0.000815108	0.00891135		protein_coding
356	WBGene00013516	Y73F4A.3	1.16827	0.313387	7.165e-06	0.000211091		protein_coding
357	WBGene00002089	ins-6	1.16707	0.291519	5.00531e-06	0.000154684	Probable insulin-like peptide beta-type 5	protein_coding
358	WBGene00000667	col-92	1.16699	0.257022	4.53819e-07	2.0292e-05	COLlagen	protein_coding
359	WBGene00007340	C05D12.2	1.16689	0.312034	5.42854e-06	0.000166054		protein_coding
360	WBGene00001730	grl-21	1.16615	0.364538	3.80661e-05	0.000859236	GRound-Like (Grd related)	protein_coding
361	WBGene00010651	K08C9.2	1.16408	0.392135	0.000272105	0.00393425		protein_coding
362	WBGene00004986	spp-1	1.159	0.293731	3.86806e-06	0.000123974	SaPosin-like Protein family	protein_coding
363	WBGene00010589	cyp-33D1	1.15647	0.645943	0.00363588	0.0259864	CYtochrome P450 family	protein_coding
364	WBGene00006310	sul-3	1.1561	0.187988	5.8072e-11	6.8057e-09	SULfatase domain protein	protein_coding
365	WBGene00050945	C45B11.7	1.15531	0.447964	0.000643367	0.00754118		pseudogene
366	WBGene00017265	snpc-1.3	1.15134	0.405936	0.000247627	0.00364266	SNAPc (Small Nuclear RNA Activating Complex) homolog	protein_coding
367	WBGene00017089	poml-2	1.15123	0.255331	3.79362e-07	1.73407e-05	PON (Paraoxonase) and MEC-6 Like	protein_coding
368	WBGene00010183	fipr-13	1.15034	0.184008	2.42122e-11	2.92148e-09	FIP (Fungus-Induced Protein) Related	protein_coding
369	WBGene00018250	F40H3.2	1.14641	0.213843	7.21775e-09	5.38379e-07		protein_coding
370	WBGene00017336	ugt-41	1.14213	0.187472	9.23852e-11	1.02435e-08	UDP-GlucuronosylTransferase	protein_coding
371	WBGene00013169	Y53F4B.23	1.14212	0.370171	0.000129958	0.00226874		protein_coding
372	WBGene00017911	fbxb-106	1.14201	0.672827	0.00446059	0.0298038	F-box B protein	protein_coding
373	WBGene00022445	Y110A2AL.9	1.13982	0.415257	0.00039359	0.00528113		protein_coding
374	WBGene00012547	Y37D8A.5	1.1396	0.445962	0.000771006	0.00855185		protein_coding
375	WBGene00017730	F22H10.6	1.13935	0.256766	5.87556e-07	2.53065e-05		protein_coding
376	WBGene00010064	F54F7.2	1.1375	0.283088	2.48349e-06	8.50815e-05		protein_coding
377	WBGene00020362	fbxb-10	1.13351	0.745867	0.00543646	0.0342466	F-box B protein	protein_coding
378	WBGene00044197	fbxb-63	1.12924	0.88826	0.00895459	0.0482577	F-box B protein	protein_coding
379	WBGene00006044	ssp-16	1.12778	0.449155	0.000838107	0.00906614	Sperm-specific class P protein 16	protein_coding
380	WBGene00010769	asah-1	1.12763	0.311055	1.97759e-05	0.000495454	Acid ceramidase	protein_coding
381	WBGene00022497	Y119D3B.21	1.12586	0.206582	4.05242e-09	3.14062e-07		protein_coding
382	WBGene00022162	Y71G12B.27	1.12517	0.486775	0.00142484	0.0133305	Cyclin-dependent kinases regulatory subunit	protein_coding
383	WBGene00008541	F07A5.2	1.12334	0.386107	0.00031305	0.00440202		protein_coding
384	WBGene00044921	F53C11.9	1.12186	0.232061	1.03203e-07	5.64334e-06		protein_coding
385	WBGene00016896	nep-4	1.11966	0.221639	2.03114e-08	1.34399e-06	NEPrilysin metallopeptidase family	protein_coding
386	WBGene00017755	zip-8	1.11863	0.330709	7.06657e-05	0.00139852	bZIP transcription factor 8	protein_coding
387	WBGene00020987	W03D8.5	1.1177	0.495995	0.00158784	0.014508	Major sperm protein	protein_coding
388	WBGene00044436	Y47G6A.31	1.11747	0.319985	2.57668e-05	0.000618176		protein_coding
389	WBGene00019815	kin-34	1.11654	0.50545	0.00165051	0.014931		protein_coding
390	WBGene00010018	fbxa-69	1.11456	0.257186	6.51028e-07	2.74637e-05	F-box A protein	protein_coding
391	WBGene00011583	T07D10.3	1.10524	0.306314	1.97191e-05	0.000495226		protein_coding
392	WBGene00194849	K09A9.8	1.1028	0.556794	0.00179966	0.0158351		protein_coding
393	WBGene00001912	his-38	1.09709	0.221711	5.5748e-08	3.31458e-06	Histone H4	protein_coding
394	WBGene00002120	ins-37	1.09558	0.39357	0.000462874	0.00595746	INSulin related	protein_coding
395	WBGene00018772	F53G12.4	1.0937	0.40075	0.000427103	0.00563405		protein_coding
396	WBGene00011397	T03E6.8	1.09138	0.25597	1.34926e-06	5.19752e-05		protein_coding
397	WBGene00044988	W01A8.8	1.08981	0.190736	6.52962e-10	6.08813e-08		protein_coding
398	WBGene00044414	C06A5.12	1.0886	0.335637	7.36607e-05	0.00144245		protein_coding
399	WBGene00010066	F54F7.6	1.08717	0.275663	3.88283e-06	0.00012417		protein_coding
400	WBGene00016658	C45B2.1	1.08681	0.235287	1.57064e-07	8.13068e-06		protein_coding
401	WBGene00219218	Y73B6BL.288	1.08608	0.25356	1.44081e-06	5.45012e-05		protein_coding
402	WBGene00002188	kgb-2	1.08519	0.438008	0.000504764	0.0063327	Mitogen-activated protein kinase	protein_coding
403	WBGene00044526	T28A11.22	1.08117	0.502083	0.00192796	0.0166165		protein_coding
404	WBGene00022016	Y61A9LA.4	1.07949	1.04263	0.00782902	0.0440584		protein_coding
405	WBGene00009773	lipl-2	1.07748	2.09953	0.00415094	0.028359	Lipase	protein_coding
406	WBGene00013475	Y69E1A.3	1.07414	0.584018	0.00330679	0.02436	Tyrosine-protein kinase	protein_coding
407	WBGene00219748	linc-46	1.07295	1.19114	0.00662856	0.0392264		lincRNA
408	WBGene00017698	F22B7.9	1.07194	0.374843	0.000258678	0.00377996		protein_coding
409	WBGene00009008	F21D5.3	1.0711	0.206798	2.28598e-08	1.50654e-06		protein_coding
410	WBGene00016914	C54D1.7	1.07001	0.3625	0.000140226	0.00240199		protein_coding
411	WBGene00044521	Y5H2A.4	1.06558	0.604138	0.0027297	0.0211994		protein_coding
412	WBGene00008388	D1086.1	1.06304	0.290926	9.99264e-06	0.000282723		protein_coding
413	WBGene00018437	btb-8	1.05522	0.525656	0.00257225	0.0202936	BTB (Broad/complex/Tramtrack/Bric a brac) domain protein	protein_coding
414	WBGene00001758	gst-10	1.05486	0.246263	1.82161e-06	6.54104e-05	Glutathione S-transferase P 10	protein_coding
415	WBGene00018438	btb-6	1.05421	0.204443	1.63151e-08	1.11554e-06	BTB (Broad/complex/Tramtrack/Bric a brac) domain protein	protein_coding
416	WBGene00021853	Y54F10AM.11	1.05372	0.205818	2.34206e-08	1.53733e-06		protein_coding
417	WBGene00022814	ZK742.4	1.05342	0.286777	1.61667e-05	0.000422445		protein_coding
418	WBGene00009212	F28D1.2	1.0493	0.28674	2.2206e-05	0.00054307		protein_coding
419	WBGene00007305	C04G2.2	1.04929	0.5083	0.00271428	0.0211196		protein_coding
420	WBGene00020025	R12C12.5	1.04726	0.19592	7.51459e-09	5.50642e-07		protein_coding
421	WBGene00008567	acox-1.4	1.04426	0.226652	4.0535e-07	1.83751e-05	Acyl-coenzyme A oxidase	protein_coding
422	WBGene00014169	ZK945.7	1.04146	0.459296	0.0017176	0.0152768		protein_coding
423	WBGene00018852	F55A3.7	1.04137	0.197711	1.71057e-08	1.16475e-06		pseudogene
424	WBGene00007642	C17E4.2	1.04125	0.454783	0.00114898	0.0114341		protein_coding
425	WBGene00018903	F55G1.7	1.03821	0.212238	5.55116e-08	3.31253e-06		protein_coding
426	WBGene00009697	F44F1.5	1.03721	0.457378	0.00164815	0.0149262		pseudogene
427	WBGene00020543	fbxb-83	1.03699	0.859478	0.00897138	0.0483006	F-box B protein	protein_coding
428	WBGene00016877	C52D10.3	1.02979	0.347694	0.000263187	0.00384034		protein_coding
429	WBGene00017032	D1044.7	1.02896	0.376389	0.000349571	0.00481019		protein_coding
430	WBGene00021664	Y48G1BL.5	1.02853	0.21944	2.70694e-07	1.2913e-05		pseudogene
431	WBGene00010135	F55H12.4	1.02835	0.183754	1.19834e-09	1.06873e-07		protein_coding
432	WBGene00009293	F31D4.8	1.02762	0.256285	7.49749e-06	0.000219312		protein_coding
433	WBGene00015435	C04E12.5	1.02349	0.488105	0.00203436	0.0172048		protein_coding
434	WBGene00016322	C32E8.4	1.0229	0.55729	0.0041341	0.0282669		protein_coding
435	WBGene00017218	dct-5	1.02288	0.457675	0.000882693	0.00943647		protein_coding
436	WBGene00015984	C18G1.6	1.02251	0.479799	0.00193204	0.0166429		protein_coding
437	WBGene00017621	F20A1.10	1.02147	0.128462	1.37363e-16	5.12301e-14		protein_coding
438	WBGene00018731	F53A9.8	1.02124	0.449377	0.00145401	0.0135339		protein_coding
439	WBGene00013723	Y106G6H.13	1.02072	0.464142	0.00212254	0.017789		protein_coding
440	WBGene00009028	F21H7.2	1.0207	0.42201	0.00130261	0.0125445		protein_coding
441	WBGene00022112	Y71F9AL.7	1.02002	0.760788	0.00693964	0.0405554		protein_coding
442	WBGene00044177	C30G7.3	1.01786	0.351423	0.000372448	0.00506925		protein_coding
443	WBGene00003252	mig-21	1.01631	0.78004	0.0066956	0.0394966	Abnormal cell migration protein 21	protein_coding
444	WBGene00005643	srp-2	1.00251	0.324618	9.3768e-05	0.00174203	SeRPin	protein_coding
445	WBGene00008245	fipr-10	1.00238	0.349317	0.000275585	0.00396002	FIP (Fungus-Induced Protein) Related	protein_coding
446	WBGene00015465	C05C8.8	1.00148	0.783366	0.00547348	0.0343217		protein_coding
447	WBGene00015182	B0416.7	1.00042	0.370119	0.000493881	0.00624874		protein_coding

## Sheet: Down_daf2_vs_daf2daf18-
Genes downregulated in daf-2(-) vs. daf-2(-); daf-18(-)
Number	Ensembl gene id	Gene symbol	Fold change (log2) in daf-2(-) vs. daf-2(-); daf-18(-)	SEM in daf-2(-) vs. daf-2(-); daf-18(-)	p value in daf-2(-) vs. daf-2(-); daf-18(-)	Adjusted p value in daf-2(-) vs. daf-2(-); daf-18(-)	Description	Biotype
1	WBGene00014185	ZK1025.5	-7.89371	2.99124	2.00769e-06	7.05485e-05		pseudogene
2	WBGene00009429	irg-5	-6.65703	0.795499	5.63027e-17	2.25348e-14	Infection Response protein	protein_coding
3	WBGene00007875	dod-24	-5.82846	1.23739	1.40103e-08	9.70081e-07	Downstream Of DAF-16 (Regulated by DAF-16)	protein_coding
4	WBGene00008357	nspc-16	-5.66501	1.31366	1.03325e-07	5.64334e-06	Nematode Specific Peptide family, group C	protein_coding
5	WBGene00010125	dod-22	-5.63391	0.800799	8.08648e-14	1.79323e-11	Downstream Of DAF-16 (Regulated by DAF-16)	protein_coding
6	WBGene00009637	nspc-13	-5.1989	0.486086	1.70132e-30	2.53805e-27	Nematode Specific Peptide family, group C	protein_coding
7	WBGene00010123	F55G11.2	-4.90241	0.737392	4.73459e-12	7.19394e-10		protein_coding
8	WBGene00010953	clec-190	-4.8146	1.04072	8.80545e-09	6.39369e-07	C-type LECtin	protein_coding
9	WBGene00050875	bah-1	-4.477	0.769414	1.81731e-10	1.86388e-08	Biofilm Absent on Head (After Yersinia exposure)	protein_coding
10	WBGene00014173	ZK970.7	-4.44901	0.514639	8.16061e-18	3.82616e-15		protein_coding
11	WBGene00014183	ZK1025.3	-4.41216	1.08632	3.88056e-08	2.40302e-06		protein_coding
12	WBGene00019565	cyp-35A3	-4.39452	0.471005	4.39585e-21	2.88544e-18	CYtochrome P450 family	protein_coding
13	WBGene00005832	srw-85	-4.18317	0.79231	1.37814e-08	9.58277e-07	Serpentine Receptor, class W	protein_coding
14	WBGene00018630	F49D11.6	-4.17948	1.1056	1.24275e-06	4.82117e-05		protein_coding
15	WBGene00015403	clec-10	-4.12937	1.06651	8.65086e-07	3.54902e-05	C-type LECtin	protein_coding
16	WBGene00008584	irg-4	-4.07484	0.721221	2.14625e-09	1.83437e-07	Infection Response protein	protein_coding
17	WBGene00008358	nspc-18	-3.9752	0.504479	9.50922e-18	4.33462e-15	Nematode Specific Peptide family, group C	protein_coding
18	WBGene00015932	C17H12.6	-3.87742	0.867023	2.45181e-07	1.19389e-05		protein_coding
19	WBGene00008043	C40H1.8	-3.8369	0.699167	3.47467e-09	2.80883e-07		protein_coding
20	WBGene00044998	M199.9	-3.81432	3.4572	0.0018083	0.0158856		protein_coding
21	WBGene00007368	C06B8.2	-3.7738	0.769201	2.97878e-08	1.89464e-06		protein_coding
22	WBGene00009983	cut-2	-3.72658	0.958397	2.56005e-07	1.2356e-05	Cuticlin-2	protein_coding
23	WBGene00019146	H02F09.3	-3.64742	0.693076	2.48421e-09	2.07989e-07		protein_coding
24	WBGene00019563	K09C6.9	-3.639	0.593509	1.51476e-11	2.02092e-09		protein_coding
25	WBGene00009854	clec-31	-3.62522	0.943783	5.12304e-06	0.000158025	C-type LECtin	protein_coding
26	WBGene00003763	nlp-25	-3.61221	0.711909	5.00968e-09	3.82367e-07	Neuropeptide-Like Protein	protein_coding
27	WBGene00016577	clec-3	-3.60171	1.24197	6.58608e-05	0.00132124	C-type LECtin	protein_coding
28	WBGene00009857	clec-28	-3.58328	1.38776	0.00024256	0.00358918	C-type LECtin	protein_coding
29	WBGene00018910	F56A4.2	-3.47009	0.523633	4.14853e-12	6.36237e-10	C-type LECtin	protein_coding
30	WBGene00021222	irld-53	-3.45796	0.807615	1.289e-06	4.97704e-05	Insulin/EGF-Receptor L Domain protein	protein_coding
31	WBGene00014184	ZK1025.4	-3.43189	0.989584	2.39214e-05	0.000582419		protein_coding
32	WBGene00000558	cnc-4	-3.34475	0.883128	1.26494e-05	0.000344241	CaeNaCin (Caenorhabditis bacteriocin)	protein_coding
33	WBGene00009488	oac-20	-3.33608	0.78128	9.51915e-07	3.83678e-05	O-ACyltransferase homolog	protein_coding
34	WBGene00219274	T25G12.13	-3.28233	0.95851	2.90629e-05	0.000682293		protein_coding
35	WBGene00015198	clec-2	-3.2573	1.3628	0.00102908	0.0104629	C-type LECtin	protein_coding
36	WBGene00017703	F22E5.1	-3.22394	0.846903	4.90161e-06	0.000151765		protein_coding
37	WBGene00003663	nhr-73	-3.17543	1.34571	0.000985422	0.0101451	Nuclear Hormone Receptor family	protein_coding
38	WBGene00008359	nspc-17	-3.1731	0.404484	7.46505e-18	3.60298e-15	Nematode Specific Peptide family, group C	protein_coding
39	WBGene00219216	K08D10.14	-3.1637	0.610629	4.82178e-09	3.71481e-07		protein_coding
40	WBGene00019089	clec-206	-3.15714	0.759154	2.21795e-06	7.69483e-05	C-type LECtin	protein_coding
41	WBGene00021805	Y53G8AM.5	-3.1276	0.979384	3.2547e-05	0.00075119		protein_coding
42	WBGene00021224	clec-209	-3.00256	0.792207	1.19622e-05	0.000328262	C-type LECtin	protein_coding
43	WBGene00020878	T28A11.16	-2.89745	0.729611	4.06244e-06	0.000127955		protein_coding
44	WBGene00011798	T16G1.4	-2.87585	0.668435	2.64183e-07	1.26762e-05		protein_coding
45	WBGene00007833	oac-6	-2.85781	0.589182	1.96958e-07	9.97556e-06	O-ACyltransferase homolog	protein_coding
46	WBGene00022725	ZK381.2	-2.7801	1.35449	0.000566482	0.00689101	Glycosyltransferase family 92 protein ZK381.2	protein_coding
47	WBGene00206464	F59C6.18	-2.76002	0.622801	7.25769e-07	2.99997e-05		protein_coding
48	WBGene00015894	acdh-2	-2.75865	0.61877	9.6011e-08	5.32277e-06	Acyl CoA DeHydrogenase	protein_coding
49	WBGene00003995	pgp-1	-2.62615	0.412674	3.63833e-11	4.35803e-09	Multidrug resistance protein pgp-1	protein_coding
50	WBGene00011672	cyp-13A5	-2.61562	0.520492	1.10184e-08	7.79359e-07	Putative cytochrome P450 CYP13A5	protein_coding
51	WBGene00017018	D1014.5	-2.59923	0.807944	4.89354e-06	0.000151765		protein_coding
52	WBGene00000556	cnc-2	-2.594	0.545261	9.37859e-08	5.21704e-06	CaeNaCin (Caenorhabditis bacteriocin)	protein_coding
53	WBGene00013171	Y53F4B.25	-2.56917	1.08768	2.06759e-05	0.000514077		protein_coding
54	WBGene00007867	C32H11.4	-2.56607	0.856244	0.000121094	0.00214596		protein_coding
55	WBGene00020163	T02G5.3	-2.54636	0.701294	2.97308e-05	0.000696975		protein_coding
56	WBGene00012308	oac-53	-2.54146	0.668008	8.14994e-06	0.00023535	O-ACyltransferase homolog	protein_coding
57	WBGene00011800	T16G1.6	-2.535	0.434714	5.1241e-10	4.83255e-08		protein_coding
58	WBGene00019660	K11H12.4	-2.53405	0.512245	9.83786e-08	5.43566e-06		protein_coding
59	WBGene00011671	cyp-13A4	-2.53151	0.751895	4.94424e-05	0.00105233	Putative cytochrome P450 CYP13A4	protein_coding
60	WBGene00018645	F49F1.5	-2.5029	0.526421	9.03585e-08	5.07802e-06		protein_coding
61	WBGene00022641	ZK6.6	-2.47531	0.487809	7.51639e-09	5.50642e-07		protein_coding
62	WBGene00020590	T19H12.6	-2.4626	0.613968	8.38819e-07	3.44988e-05		protein_coding
63	WBGene00009634	nspc-9	-2.43734	0.331124	1.32215e-15	4.5201e-13	Nematode Specific Peptide family, group C	protein_coding
64	WBGene00016773	oac-10	-2.40566	1.88608	0.00346022	0.0251841	O-ACyltransferase homolog	protein_coding
65	WBGene00008360	nspc-19	-2.37252	0.415383	1.17464e-10	1.25168e-08	Nematode Specific Peptide family, group C	protein_coding
66	WBGene00010509	K02E2.8	-2.37225	1.02281	0.000102877	0.00188627		protein_coding
67	WBGene00000631	col-54	-2.3354	0.719201	1.45392e-05	0.000387319	COLlagen	protein_coding
68	WBGene00000785	cpr-5	-2.32213	0.398394	2.27267e-11	2.78317e-09	Cathepsin B-like cysteine proteinase 5	protein_coding
69	WBGene00006979	zig-2	-2.31541	0.337381	1.74344e-13	3.71557e-11	Zwei Ig domain protein zig-2	protein_coding
70	WBGene00003768	nlp-30	-2.29516	0.448591	1.98577e-08	1.31929e-06	Neuropeptide-like protein 30 QWGYGGY-amide GYGGYGGY-amide GYGGY-amide GMW-amide PYGGYGW-amide	protein_coding
71	WBGene00009640	nspc-10	-2.27098	0.280022	1.53197e-17	6.61568e-15	Nematode Specific Peptide family, group C	protein_coding
72	WBGene00011668	clec-47	-2.26741	1.30923	0.00106363	0.0107543	C-type LECtin	protein_coding
73	WBGene00015706	C12D5.3	-2.24339	1.14471	0.00138868	0.0130967		protein_coding
74	WBGene00010058	F54E4.2	-2.23996	0.916989	0.000229408	0.00342711		protein_coding
75	WBGene00004236	ptr-22	-2.23141	0.636753	2.67527e-05	0.000636248	PaTched Related family	protein_coding
76	WBGene00019644	cpt-4	-2.19224	0.519653	1.59485e-06	5.88123e-05	Carnitine Palmitoyl Transferase	protein_coding
77	WBGene00017594	F19C7.4	-2.1895	0.488989	3.45584e-07	1.60199e-05		protein_coding
78	WBGene00001399	fat-7	-2.13565	0.737046	9.24659e-05	0.00173215	Delta(9)-fatty-acid desaturase fat-7	protein_coding
79	WBGene00018643	drd-50	-2.12385	0.659475	0.000124417	0.002193	Dietary restriction down regulated	protein_coding
80	WBGene00022083	Y69A2AR.12	-2.12264	0.761755	9.38906e-05	0.00174203		protein_coding
81	WBGene00022261	clec-210	-2.11885	1.2427	0.00334761	0.0246122	C-type LECtin	protein_coding
82	WBGene00014838	cyp-13A9	-2.09326	1.13936	0.00316278	0.0236129		pseudogene
83	WBGene00015623	C09B8.4	-2.08786	0.409579	4.02334e-09	3.14062e-07		protein_coding
84	WBGene00011262	pho-8	-2.08728	0.603053	8.59953e-06	0.00024671	Intestinal acid PHOsphatase	protein_coding
85	WBGene00020528	lgc-54	-2.05687	0.390592	3.61643e-09	2.89491e-07	Ligand-Gated ion Channel	protein_coding
86	WBGene00006886	vap-1	-2.0308	0.511057	1.74402e-06	6.35722e-05	Venom allergen-like protein; Venom-Allergen-like Protein	protein_coding
87	WBGene00009087	F23D12.3	-2.02505	0.39543	1.04004e-08	7.38834e-07		protein_coding
88	WBGene00015546	C06G1.2	-2.02445	0.764189	5.8173e-05	0.00120838		protein_coding
89	WBGene00015711	C12D5.10	-2.0232	1.23305	0.00277998	0.0214882		protein_coding
90	WBGene00011676	cyp-13A2	-2.0082	0.322057	3.9479e-11	4.69457e-09	Putative cytochrome P450 CYP13A2	protein_coding
91	WBGene00044394	B0034.7	-1.98746	0.86301	0.000903491	0.00958225		protein_coding
92	WBGene00010831	M02G9.2	-1.98737	0.765301	5.71188e-05	0.00118949		protein_coding
93	WBGene00015950	C18A11.4	-1.95599	0.969092	0.00123528	0.0120466		protein_coding
94	WBGene00004104	pqn-13	-1.95352	0.752376	0.000118656	0.00211417	Prion-like-(Q/N-rich)-domain-bearing protein	protein_coding
95	WBGene00008967	F20B10.3	-1.94974	0.946981	0.000251471	0.00369109		protein_coding
96	WBGene00016474	C36C5.5	-1.94705	0.526518	3.56437e-06	0.000116749		protein_coding
97	WBGene00016805	C50D2.1	-1.94542	0.72298	8.88756e-05	0.00168218		protein_coding
98	WBGene00017376	F11C7.2	-1.93523	0.512993	7.71751e-06	0.000224547		protein_coding
99	WBGene00020616	T20D4.10	-1.93377	0.882983	0.0007835	0.00864642		protein_coding
100	WBGene00015828	math-14	-1.93289	0.769709	0.00022772	0.00340956	MATH (Meprin-associated Traf homology) domain containing	protein_coding
101	WBGene00008093	lron-1	-1.92742	0.764015	0.000309267	0.00435628	ELRR (Extracellular Leucine-Rich Repeat) ONly	protein_coding
102	WBGene00011524	T06D8.3	-1.92621	0.534256	3.78486e-06	0.000122263		protein_coding
103	WBGene00001700	grd-11	-1.91917	0.474347	2.07057e-06	7.22939e-05	GRounDhog (Hedgehog-like family)	protein_coding
104	WBGene00010573	K04H4.2	-1.9097	0.914924	0.000470721	0.00603008		protein_coding
105	WBGene00020182	ugt-53	-1.8913	0.288573	5.23794e-12	7.74366e-10	UDP-GlucuronosylTransferase	protein_coding
106	WBGene00044332	clec-36	-1.88415	0.503797	6.60783e-06	0.000197154	C-type LECtin	protein_coding
107	WBGene00009639	nspc-15	-1.87248	0.277762	3.21124e-13	6.42639e-11	Nematode Specific Peptide family, group C	protein_coding
108	WBGene00018737	F53B1.4	-1.87105	0.919631	0.000330294	0.00458168		protein_coding
109	WBGene00020617	T20D4.11	-1.86931	0.489307	4.52229e-06	0.000141085		protein_coding
110	WBGene00017201	grsp-4	-1.85933	0.165214	4.96539e-31	1.01853e-27	Glycine Rich Secreted Protein	protein_coding
111	WBGene00206354	F27E5.9	-1.85734	0.977345	0.00119238	0.011759		protein_coding
112	WBGene00009638	nspc-14	-1.85334	0.312136	6.72112e-11	7.71284e-09	Nematode Specific Peptide family, group C	protein_coding
113	WBGene00019738	clec-265	-1.83833	0.413466	4.74447e-07	2.10424e-05	C-type LECtin	protein_coding
114	WBGene00011852	clec-26	-1.83234	0.712126	0.000220853	0.003328	C-type LECtin	protein_coding
115	WBGene00007425	C08B6.4	-1.82947	0.777252	0.000217558	0.00329652		protein_coding
116	WBGene00016242	C30A5.10	-1.81901	0.886365	0.000634918	0.00748491		protein_coding
117	WBGene00018647	F49F1.7	-1.81373	0.565834	0.000122973	0.00217455		protein_coding
118	WBGene00016845	C50F7.5	-1.81263	0.632994	7.20505e-05	0.00142109		protein_coding
119	WBGene00010830	M02G9.1	-1.79208	1.02672	0.000659506	0.00767553		protein_coding
120	WBGene00017835	F26F12.4	-1.79	0.630505	4.80857e-05	0.00103495		protein_coding
121	WBGene00020869	T28A11.2	-1.78747	0.282307	1.41873e-11	1.95642e-09		protein_coding
122	WBGene00003959	pcp-4	-1.78212	0.456654	3.61838e-06	0.000118282	Prolyl Carboxy Peptidase like	protein_coding
123	WBGene00018646	mul-1	-1.77588	0.598018	0.000247728	0.00364266	Mucin Like protein	protein_coding
124	WBGene00017351	cutl-5	-1.77221	0.897911	0.000546993	0.00669862	CUTiclin-Like	protein_coding
125	WBGene00008401	D2005.6	-1.76335	0.416677	5.76794e-07	2.49741e-05		protein_coding
126	WBGene00008602	oac-14	-1.76113	0.479259	1.94765e-05	0.000490952	O-ACyltransferase homolog	protein_coding
127	WBGene00006981	zig-4	-1.73958	0.472743	1.40841e-05	0.00037703	Zwei Ig domain protein zig-4	protein_coding
128	WBGene00003653	nhr-63	-1.73891	0.371485	1.87877e-07	9.54506e-06	Nuclear Hormone Receptor family	protein_coding
129	WBGene00013264	Y57A10A.24	-1.7225	1.00298	0.00228721	0.0186741		protein_coding
130	WBGene00015199	B0454.8	-1.72219	1.07344	0.00113889	0.0113612		protein_coding
131	WBGene00020889	T28C12.2	-1.72163	0.361108	1.39531e-07	7.3624e-06		protein_coding
132	WBGene00005655	srr-4	-1.7203	0.31464	9.58282e-10	8.59312e-08	Serpentine Receptor, class R	protein_coding
133	WBGene00001506	fut-2	-1.71152	0.6841	0.000368947	0.00502859	Galactoside 2-alpha-L-fucosyltransferase	protein_coding
134	WBGene00017751	F23F12.3	-1.70694	0.619072	0.000213793	0.00325449		protein_coding
135	WBGene00003703	nhr-113	-1.69141	1.24483	0.00633102	0.0378615	Nuclear Hormone Receptor family	protein_coding
136	WBGene00015046	nlp-34	-1.68027	0.48552	1.61068e-05	0.000422442	Neuropeptide-Like Protein	protein_coding
137	WBGene00022504	mam-1	-1.68002	0.763127	0.000511231	0.00639863	MAM (Meprin, A5-protein, PTPmu) domain protein	protein_coding
138	WBGene00010505	K02D3.2	-1.67789	0.54092	0.00010234	0.00187944		protein_coding
139	WBGene00020626	T20F5.4	-1.66009	0.391283	6.70844e-07	2.81309e-05		protein_coding
140	WBGene00000557	cnc-3	-1.65848	0.570584	0.00021247	0.00324005	CaeNaCin (Caenorhabditis bacteriocin)	protein_coding
141	WBGene00017937	F30H5.3	-1.65271	0.992438	0.00161354	0.0146857		protein_coding
142	WBGene00004174	abu-14	-1.64878	1.00521	0.000663523	0.00770101	Activated in Blocked Unfolded protein response	protein_coding
143	WBGene00016912	clec-86	-1.64828	0.542425	8.72696e-05	0.00165369	C-type LECtin	protein_coding
144	WBGene00011594	T07G12.3	-1.63398	0.668971	0.000221614	0.0033364		protein_coding
145	WBGene00000986	dhs-23	-1.63067	0.54661	0.00022711	0.00340354	DeHydrogenases, Short chain	protein_coding
146	WBGene00001711	grl-2	-1.62848	0.783354	0.000990762	0.0101679	GRound-Like (Grd related)	protein_coding
147	WBGene00018133	F37A4.3	-1.62427	0.731207	0.000742047	0.00831194		protein_coding
148	WBGene00022645	ZK6.11	-1.61992	0.386318	1.81697e-06	6.53871e-05		protein_coding
149	WBGene00017962	fbxa-72	-1.6167	0.192903	5.65844e-19	2.99532e-16	F-box A protein	protein_coding
150	WBGene00010745	dod-17	-1.61639	0.506972	5.88247e-05	0.00121883	Downstream Of DAF-16 (Regulated by DAF-16)	protein_coding
151	WBGene00011167	chil-23	-1.61638	1.07294	0.0026223	0.0205839	CHItinase-Like	protein_coding
152	WBGene00015710	C12D5.9	-1.6099	0.334683	7.1498e-08	4.15554e-06		protein_coding
153	WBGene00044623	bus-8	-1.60965	1.17379	0.00142088	0.0133225	Glycosyltransferase	protein_coding
154	WBGene00004017	phg-1	-1.60851	0.651051	0.00013615	0.00235182	Growth arrest-specific protein 1 homolog	protein_coding
155	WBGene00044630	bus-17	-1.60171	0.458408	1.92681e-05	0.000487196	Hexosyltransferase	protein_coding
156	WBGene00020135	aakg-4	-1.60158	0.295901	3.24808e-09	2.63866e-07	AMP-Activated protein Kinase Gamma subunit	protein_coding
157	WBGene00014135	ZK896.4	-1.60037	0.380919	1.96385e-06	6.9305e-05		protein_coding
158	WBGene00016558	pks-1	-1.60005	0.25886	9.59024e-11	1.05621e-08	PolyKetide Synthase	protein_coding
159	WBGene00019917	clec-43	-1.59334	0.477078	2.50089e-05	0.000603523	C-type LECtin	protein_coding
160	WBGene00022180	Y71H2AM.15	-1.58897	0.337958	5.45053e-08	3.26435e-06		protein_coding
161	WBGene00019906	R05G9R.1	-1.58804	0.522696	7.66809e-05	0.00148915		protein_coding
162	WBGene00001591	glc-1	-1.58207	0.329242	1.17482e-07	6.30027e-06	Glutamate-gated chloride channel alpha	protein_coding
163	WBGene00004115	pqn-26	-1.57825	0.611099	0.000153249	0.00255312	Prion-like-(Q/N-rich)-domain-bearing protein	protein_coding
164	WBGene00018393	msra-1	-1.57496	0.354129	2.88931e-07	1.36638e-05	Methionine Sulfoxide Reductase A	protein_coding
165	WBGene00020774	T24E12.5	-1.55927	0.468284	4.93707e-05	0.00105217		protein_coding
166	WBGene00018472	nep-16	-1.5413	0.614388	0.000488988	0.00621256	NEPrilysin metallopeptidase family	protein_coding
167	WBGene00013849	ZC84.6	-1.54041	0.636471	0.000432229	0.00568795		protein_coding
168	WBGene00009397	clec-66	-1.53911	0.376263	1.83096e-06	6.54597e-05	C-type LECtin	protein_coding
169	WBGene00005657	srr-6	-1.53752	0.996539	0.00277065	0.0214464	Serpentine Receptor, class R	protein_coding
170	WBGene00016700	C46A5.4	-1.53566	0.704042	0.000449834	0.00585681		protein_coding
171	WBGene00018138	folt-2	-1.5211	0.284543	3.78114e-09	2.99751e-07	Folate-like transporter 2	protein_coding
172	WBGene00008314	C54G4.4	-1.52076	0.541242	0.000117165	0.00209442		protein_coding
173	WBGene00012346	W08G11.1	-1.49886	1.40722	0.000494152	0.00624874		protein_coding
174	WBGene00008894	F16H6.4	-1.49719	1.23207	0.00473933	0.0311588		protein_coding
175	WBGene00021731	Y49G5A.1	-1.49274	0.771801	0.000707109	0.00802466		protein_coding
176	WBGene00010267	lips-9	-1.48901	0.789622	0.00056349	0.0068597	LIPaSe related	protein_coding
177	WBGene00012814	Y43F8B.3	-1.48603	0.480443	3.67025e-05	0.000831889		protein_coding
178	WBGene00018946	F56C3.9	-1.48477	0.665632	0.00105862	0.0107144		protein_coding
179	WBGene00012631	Y38H6C.19	-1.48088	0.733199	0.00156745	0.0143617		protein_coding
180	WBGene00008376	D1054.9	-1.47578	1.08555	0.00151313	0.0139623		protein_coding
181	WBGene00019756	M03E7.4	-1.47312	0.909923	0.00091498	0.00966205		protein_coding
182	WBGene00002260	lbp-8	-1.46887	0.573537	0.000519856	0.00645649	Lipid Binding Protein	protein_coding
183	WBGene00007362	cyp-35C1	-1.46293	0.267044	7.19023e-09	5.38379e-07	CYtochrome P450 family	protein_coding
184	WBGene00019761	M03F8.1	-1.45015	0.612348	0.000321351	0.00447654		protein_coding
185	WBGene00001781	gst-33	-1.44206	0.555031	0.000450892	0.00585681	Glutathione S-Transferase	protein_coding
186	WBGene00001570	gei-13	-1.43842	0.324341	2.97769e-07	1.40011e-05	Gex-3-interacting protein 13	protein_coding
187	WBGene00006893	spon-1	-1.43579	0.216074	2.53502e-12	4.0784e-10	SPONdin (Extracellular matrix glycoprotein) family	protein_coding
188	WBGene00014136	ZK896.5	-1.43254	0.605601	0.000640476	0.00751803		protein_coding
189	WBGene00006666	twk-11	-1.43204	0.671926	0.000754177	0.00841987	TWiK family of potassium channels	protein_coding
190	WBGene00021602	clec-205	-1.42827	0.556827	0.00018509	0.00293461	C-type LECtin	protein_coding
191	WBGene00021087	W08E12.6	-1.4228	0.849186	0.00186676	0.0162134		protein_coding
192	WBGene00004233	ptr-19	-1.42031	0.457418	9.61413e-05	0.00177867	PaTched Related family	protein_coding
193	WBGene00019579	oac-57	-1.41608	0.659547	0.000877979	0.0093922	O-ACyltransferase homolog	protein_coding
194	WBGene00002983	lgx-1	-1.41405	0.734726	0.00110744	0.0110947	Lin-12 and Glp-1 X-hybridizing	protein_coding
195	WBGene00017814	F26A10.2	-1.41055	0.384886	8.53334e-06	0.00024524		protein_coding
196	WBGene00011278	R74.2	-1.40976	0.591628	0.0003434	0.00473945		protein_coding
197	WBGene00004216	ptr-1	-1.40749	0.498646	0.00014946	0.00251811	PaTched Related family	protein_coding
198	WBGene00003511	mxl-3	-1.39369	0.285506	3.02225e-08	1.91487e-06	MaX-Like	protein_coding
199	WBGene00022577	nstp-3	-1.38246	0.82964	0.00177498	0.0156742	Nucleotide Sugar TransPorter family	protein_coding
200	WBGene00012939	Y47D3B.1	-1.38239	0.645411	0.00088982	0.00949127		protein_coding
201	WBGene00000397	cdh-5	-1.3777	0.447867	9.40549e-05	0.00174203	CaDHerin family	protein_coding
202	WBGene00018742	F53B3.3	-1.37461	0.515167	0.000169564	0.00277422		protein_coding
203	WBGene00009261	F30A10.2	-1.36317	1.23273	0.00112425	0.0112562		protein_coding
204	WBGene00020170	T02G5.14	-1.35979	0.74998	0.00415103	0.028359		protein_coding
205	WBGene00013846	ZC84.1	-1.35764	0.819278	0.0015722	0.0143972		protein_coding
206	WBGene00008047	lact-7	-1.3524	0.477556	0.000165062	0.00270867	Beta-LACTamase domain containing	protein_coding
207	WBGene00020743	mam-8	-1.35165	0.654162	0.000965973	0.0100263	MAM (Meprin, A5-protein, PTPmu) domain protein	protein_coding
208	WBGene00006980	zig-3	-1.34503	0.268161	3.87154e-08	2.40302e-06	Zwei Ig domain protein zig-3	protein_coding
209	WBGene00044620	bus-4	-1.33008	0.680736	0.000719135	0.00813378		protein_coding
210	WBGene00019839	R02F11.1	-1.32828	1.31908	0.00243867	0.0195499		protein_coding
211	WBGene00012819	Y43F8B.9	-1.32637	0.466553	0.000177585	0.00286265		protein_coding
212	WBGene00003533	nas-14	-1.32332	0.444917	0.000126211	0.00221274	Zinc metalloproteinase nas-14	protein_coding
213	WBGene00010057	F54D5.15	-1.3217	0.244524	3.87777e-09	3.0447e-07		protein_coding
214	WBGene00017320	F09G8.5	-1.31195	0.309034	1.64846e-06	6.05174e-05		protein_coding
215	WBGene00020516	T15B7.1	-1.31085	0.2337	3.81007e-10	3.72162e-08		protein_coding
216	WBGene00000491	che-12	-1.31021	0.495867	0.000272353	0.00393425	Crescerin-like protein che-12	protein_coding
217	WBGene00016064	acd-1	-1.30509	1.19628	0.00739987	0.0423846		protein_coding
218	WBGene00008356	nspc-20	-1.30278	0.230244	4.88393e-10	4.65961e-08	Nematode Specific Peptide family, group C	protein_coding
219	WBGene00012670	Y39B6A.8	-1.30086	0.870284	0.00277603	0.0214736		protein_coding
220	WBGene00006651	tts-2	-1.29785	1.17039	0.00231566	0.0188309		ncRNA
221	WBGene00013980	dos-1	-1.2962	0.444231	0.000148806	0.00251431	Delta and osm-11 homolog protein 1	protein_coding
222	WBGene00019763	galt-1	-1.2957	0.504058	0.000576536	0.00696683	Beta-1,4-galactosyltransferase galt-1	protein_coding
223	WBGene00015388	C03F11.2	-1.28985	0.53424	0.00060457	0.00721003		protein_coding
224	WBGene00003640	nhr-50	-1.28923	0.275004	2.2228e-07	1.09868e-05	Nuclear Hormone Receptor family	protein_coding
225	WBGene00012633	Y38H6C.21	-1.28713	0.913851	0.00391702	0.0272828		protein_coding
226	WBGene00011624	T08G5.3	-1.28406	0.486637	0.000395969	0.00530436		protein_coding
227	WBGene00012540	Y37A1B.7	-1.27972	1.37195	0.00250105	0.0199331		protein_coding
228	WBGene00020587	ugt-9	-1.27903	0.277093	4.03824e-07	1.83566e-05	UDP-GlucuronosylTransferase	protein_coding
229	WBGene00005018	sqt-3	-1.27858	0.964173	0.00409444	0.0281401	Cuticle collagen 1	protein_coding
230	WBGene00009653	F43D9.1	-1.26629	0.597696	0.00140738	0.0132426		protein_coding
231	WBGene00007170	B0393.5	-1.26532	0.46349	0.00021144	0.00323066		protein_coding
232	WBGene00019868	R04B3.3	-1.26421	0.575915	0.000515011	0.00642198		protein_coding
233	WBGene00007935	C34E11.2	-1.26411	0.471362	0.00021945	0.003316		protein_coding
234	WBGene00016180	C28C12.4	-1.2618	0.436502	0.000172221	0.00279974		protein_coding
235	WBGene00005552	sri-40	-1.2618	0.346064	1.00673e-05	0.000284346	Serpentine Receptor, class I	protein_coding
236	WBGene00004231	ptr-17	-1.25774	0.653333	0.00229097	0.018676	PaTched Related family	protein_coding
237	WBGene00012824	Y43F8B.14	-1.25624	0.727149	0.00326443	0.0241581		protein_coding
238	WBGene00001546	gcy-21	-1.25474	0.277649	5.71235e-07	2.47988e-05	Receptor-type guanylate cyclase gcy-21	protein_coding
239	WBGene00013960	cutl-8	-1.25447	1.09039	0.00329858	0.0243273	CUTiclin-Like	protein_coding
240	WBGene00021197	Y17G9A.4	-1.24932	0.957097	0.00379072	0.0267437		protein_coding
241	WBGene00044488	Y54G2A.45	-1.24881	0.218065	1.34142e-09	1.18988e-07		protein_coding
242	WBGene00007687	C18E9.7	-1.2488	0.523723	0.000374453	0.00508253		protein_coding
243	WBGene00009292	F31D4.5	-1.24584	0.705162	0.00226849	0.0185943	Pleckstrin homology domain-containing family D member 1	protein_coding
244	WBGene00011757	cht-2	-1.24002	0.638037	0.00223007	0.018362	CHiTinase	protein_coding
245	WBGene00018607	F48E3.8	-1.23306	0.254296	1.05828e-07	5.75043e-06		protein_coding
246	WBGene00014063	clec-143	-1.2246	0.743481	0.00437183	0.0294193	C-type LECtin	protein_coding
247	WBGene00011949	T23F6.1	-1.22157	0.618819	0.000916284	0.0096696		protein_coding
248	WBGene00007851	clec-245	-1.22154	0.552514	0.00145191	0.0135221	C-type LECtin	protein_coding
249	WBGene00002128	inx-6	-1.21859	0.256072	1.26822e-07	6.73512e-06	Innexin-6	protein_coding
250	WBGene00009720	F45B8.3	-1.21345	0.965272	0.00372101	0.0264108		protein_coding
251	WBGene00008277	mltn-12	-1.21295	0.784494	0.00382692	0.0268703	MLt-TeN (Mlt-10) related	protein_coding
252	WBGene00016883	C52E2.4	-1.21233	0.394097	0.000145672	0.00247718		protein_coding
253	WBGene00020478	T13C2.2	-1.20975	0.59469	0.00117695	0.0116348		protein_coding
254	WBGene00077757	E02H4.7	-1.20546	0.301492	3.8893e-06	0.00012417		protein_coding
255	WBGene00012634	Y38H6C.23	-1.205	0.745705	0.00295671	0.0224857		protein_coding
256	WBGene00006505	lagr-1	-1.20176	0.533349	0.000598132	0.00715926	Probable ceramide synthase lagr-1	protein_coding
257	WBGene00009620	fip-5	-1.19901	0.245175	7.09948e-08	4.15554e-06	Fungus-Induced Protein	protein_coding
258	WBGene00002039	hum-6	-1.19867	0.244232	4.35422e-08	2.66615e-06	Unconventional myosin heavy chain 6	protein_coding
259	WBGene00016962	C56C10.4	-1.19823	0.886647	0.00197272	0.0168574		protein_coding
260	WBGene00017350	F10E7.9	-1.18455	0.308727	6.63427e-06	0.000197583		protein_coding
261	WBGene00001430	fkb-5	-1.18453	0.32487	2.14232e-05	0.000527069	Peptidylprolyl isomerase	protein_coding
262	WBGene00009102	F25B3.5	-1.17534	0.382654	0.000118441	0.00211262		protein_coding
263	WBGene00016662	C45B2.8	-1.17362	0.764924	0.00353787	0.0255194		protein_coding
264	WBGene00003879	ora-1	-1.17138	1.05727	0.00275977	0.0213922	Onchocerca Related Antigen family	protein_coding
265	WBGene00000008	aat-7	-1.17064	1.00659	0.00627337	0.0376697	Amino Acid Transporter	protein_coding
266	WBGene00022096	Y69A2AR.25	-1.1644	1.23155	0.0080945	0.0449056		protein_coding
267	WBGene00013457	paqr-3	-1.15591	0.494062	0.000777666	0.00859396	Progestin and AdipoQ Receptor family	protein_coding
268	WBGene00044283	spp-22	-1.15444	0.301027	6.09049e-06	0.000183636	SaPosin-like Protein family	protein_coding
269	WBGene00044732	T03G11.10	-1.15358	1.16846	0.00707417	0.0411073		protein_coding
270	WBGene00010931	M162.5	-1.1522	0.352327	7.75203e-05	0.00150192		protein_coding
271	WBGene00006212	str-168	-1.15164	1.14854	0.0081543	0.045148	Seven TM Receptor	protein_coding
272	WBGene00010859	M04C9.4	-1.15074	0.333611	4.73818e-05	0.0010247		protein_coding
273	WBGene00000512	ckb-2	-1.15031	0.196653	2.72395e-10	2.70909e-08	Choline kinase B2	protein_coding
274	WBGene00000214	asp-1	-1.14472	0.341662	3.42391e-05	0.000785824	ASpartyl Protease; Aspartic protease 1	protein_coding
275	WBGene00017567	F18E3.11	-1.14454	0.253889	5.51759e-07	2.40169e-05		protein_coding
276	WBGene00044807	T19H5.6	-1.13728	0.740877	0.0051498	0.0329082		protein_coding
277	WBGene00017658	F21C10.9	-1.13398	0.27097	3.00927e-06	0.000100986		protein_coding
278	WBGene00009902	drd-1	-1.13238	0.24919	3.20072e-07	1.49215e-05	Dietary restriction down regulated	protein_coding
279	WBGene00018748	F53C3.4	-1.13099	0.618456	0.00378891	0.0267424		protein_coding
280	WBGene00007811	C29F7.2	-1.12993	0.292525	1.5695e-05	0.000414742		protein_coding
281	WBGene00020155	T02B11.3	-1.1284	0.223245	1.97335e-08	1.31637e-06		protein_coding
282	WBGene00020277	T06A1.1	-1.12699	0.840094	0.00686775	0.0402931		protein_coding
283	WBGene00015620	C08G9.2	-1.12675	0.277801	3.67475e-06	0.000119411		protein_coding
284	WBGene00017718	F22F4.5	-1.12663	0.448597	0.000947095	0.00992454		protein_coding
285	WBGene00009824	gpdh-1	-1.12652	0.467683	0.000590741	0.00709667	Glycerol-3-phosphate dehydrogenase [NAD(+)]	protein_coding
286	WBGene00013935	ZK218.1	-1.12257	0.513001	0.00171304	0.0152615		protein_coding
287	WBGene00016340	gba-2	-1.12048	0.515599	0.00138284	0.0130657	Putative glucosylceramidase 2	protein_coding
288	WBGene00009898	dod-23	-1.11806	0.251081	2.90984e-07	1.37214e-05	Downstream Of DAF-16 (Regulated by DAF-16)	protein_coding
289	WBGene00017592	F19C7.2	-1.11738	0.358731	0.000100242	0.00184414		protein_coding
290	WBGene00010345	F59F5.7	-1.11448	0.625825	0.00310115	0.023344		protein_coding
291	WBGene00007174	mboa-1	-1.11044	0.654354	0.00242521	0.0194705	O-acyltransferase	protein_coding
292	WBGene00012130	slc-17.4	-1.10983	0.229973	8.42063e-08	4.798e-06	SLC (SoLute Carrier) homolog	protein_coding
293	WBGene00001437	fkh-5	-1.10314	0.472918	0.00135675	0.0128798	Putative forkhead-related transcription factor fkh-5	protein_coding
294	WBGene00001594	glc-4	-1.09493	0.288955	8.0242e-06	0.000232645	Glutamate-gated ChLoride channel	protein_coding
295	WBGene00020156	T02B11.4	-1.09451	0.454511	0.00116975	0.0115718		protein_coding
296	WBGene00016294	C31H2.4	-1.0897	0.325906	7.9291e-05	0.0015254	Putative protein C31H2.4	protein_coding
297	WBGene00006363	syd-1	-1.08899	0.397056	0.000226532	0.00339798	Rho GTPase-activating protein syd-1	protein_coding
298	WBGene00022283	lgc-27	-1.08719	0.609249	0.00177891	0.0156945	Ligand-Gated ion Channel	protein_coding
299	WBGene00000902	daf-6	-1.08412	0.504429	0.0015743	0.0144084		protein_coding
300	WBGene00003075	lrx-1	-1.08399	0.651765	0.00182327	0.0159487	LRP X(Cross)-hybridizing	protein_coding
301	WBGene00020908	VC5.2	-1.07651	0.207507	9.59949e-09	6.90911e-07		protein_coding
302	WBGene00022664	ZK121.2	-1.07571	0.180222	1.15582e-10	1.23967e-08		protein_coding
303	WBGene00009155	lhfp-4	-1.07332	0.842802	0.00606636	0.0368563	Lipoma Hmgic (HMGIC) Fusion Partner-like homolog	protein_coding
304	WBGene00003767	nlp-29	-1.06732	0.346528	0.000171654	0.00279725	Neuropeptide-like protein 29 QWGYGGY-amide GYGGYGGY-amide GMYGGY-amide GMYGGW-amide	protein_coding
305	WBGene00010658	K08D8.4	-1.06726	0.511757	0.00263811	0.0206839		protein_coding
306	WBGene00001783	gst-35	-1.06246	0.387029	0.000450169	0.00585681	Glutathione S-Transferase	protein_coding
307	WBGene00018713	F52G3.5	-1.06116	0.418006	0.00079449	0.00873643		protein_coding
308	WBGene00012592	Y38E10A.14	-1.0572	0.457359	0.000752699	0.00841458		protein_coding
309	WBGene00009515	clec-170	-1.05209	0.402016	0.000534015	0.00657404	C-type LECtin	protein_coding
310	WBGene00016004	C18H9.6	-1.04982	0.260009	8.01091e-06	0.000232645		protein_coding
311	WBGene00017721	F22F7.3	-1.04922	0.826931	0.00914986	0.0489404		protein_coding
312	WBGene00000778	cpn-2	-1.04914	0.359629	0.000236983	0.00352574	CalPoNin	protein_coding
313	WBGene00020479	T13C2.3	-1.04505	0.30699	4.85882e-05	0.00103955		protein_coding
314	WBGene00044339	nspc-4	-1.0437	0.231488	5.08808e-07	2.2445e-05	Nematode Specific Peptide family, group C	protein_coding
315	WBGene00018283	sulp-3	-1.04244	0.562959	0.00203819	0.0172139	Sulfate permease family protein 3	protein_coding
316	WBGene00012433	Y11D7A.9	-1.04199	0.599422	0.00178745	0.0157445		protein_coding
317	WBGene00000893	cyn-17	-1.04034	1.67685	0.00416799	0.0284394	CYclophyliN	protein_coding
318	WBGene00010515	K02E11.6	-1.03994	0.380771	0.000408367	0.00542615		protein_coding
319	WBGene00010925	M153.2	-1.03846	0.390369	0.000657187	0.00765396		protein_coding
320	WBGene00021309	Y32G9B.1	-1.03826	0.4324	0.000727789	0.00820826		protein_coding
321	WBGene00009830	cutl-18	-1.03746	0.602216	0.00353958	0.0255204	CUTiclin-Like	protein_coding
322	WBGene00015333	slc-17.3	-1.03648	0.294518	3.13928e-05	0.000729682	Uncharacterized transporter slc-17.3	protein_coding
323	WBGene00003887	osm-7	-1.03589	0.296732	2.60843e-05	0.000623969		protein_coding
324	WBGene00004041	plg-1	-1.03531	0.403853	0.000906726	0.00960579		pseudogene
325	WBGene00015541	C06E7.4	-1.03179	0.432375	0.000981167	0.01012		protein_coding
326	WBGene00009984	F53F1.6	-1.03146	0.624645	0.00412491	0.0282158		protein_coding
327	WBGene00020579	T19D12.4	-1.03106	0.317265	6.2828e-05	0.00127758		protein_coding
328	WBGene00013965	ZK287.4	-1.02767	0.415739	0.00115741	0.011511		protein_coding
329	WBGene00020702	T22F7.3	-1.02362	0.449223	0.00159454	0.014545		protein_coding
330	WBGene00022643	ZK6.8	-1.02316	0.254295	4.2975e-06	0.000134584		protein_coding
331	WBGene00008028	scl-6	-1.02306	0.293512	3.49153e-05	0.000797994	SCP-Like extracellular protein	protein_coding
332	WBGene00018225	nep-14	-1.0205	0.409697	0.000786552	0.00867061		pseudogene
333	WBGene00004048	plx-2	-1.01746	0.279406	2.09897e-05	0.000519169	Plexin-2	protein_coding
334	WBGene00009183	F27C8.2	-1.01503	0.525137	0.0031229	0.0234432		protein_coding
335	WBGene00011948	T23F1.5	-1.0088	0.62317	0.0030649	0.0231495		protein_coding
336	WBGene00000401	cdh-9	-1.00852	0.323701	0.000113957	0.00204824	CaDHerin family	protein_coding
337	WBGene00013901	ugt-16	-1.00413	0.367232	0.000705811	0.00801547	UDP-glucuronosyltransferase	protein_coding
338	WBGene00249817	F42G8.19	-1.003	0.777748	0.00627165	0.0376697		protein_coding
339	WBGene00010209	fbxa-191	-1.00141	0.251296	6.83199e-06	0.000202736		pseudogene
340	WBGene00005092	srd-14	-1.00084	0.441547	0.00123528	0.0120466		pseudogene
341	WBGene00022242	sfrp-1	-1.00045	0.319439	0.000125541	0.00220335	Secreted Frizzled-Related Protein	protein_coding
342	WBGene00000497	chs-2	-1.00023	0.332993	0.000187063	0.00295163	CHitin Synthase; Chitin synthase 2	protein_coding

## Sheet: Up_daf2_vs_daf2daf18yh1
Genes upregulated in daf-2(-) vs. daf-2(-); daf-18(yh1)
Number	Ensembl gene id	Gene symbol	Fold change (log2) in daf-2(-) vs. daf-2(-); daf-18(yh1)	SEM in daf-2(-) vs. daf-2(-); daf-18(yh1)	p value in daf-2(-) vs. daf-2(-); daf-18(yh1)	Adjusted p value in daf-2(-) vs. daf-2(-); daf-18(yh1)	Description	Biotype
1	WBGene00010169	clec-18	16.6152	5.65674	8.24107e-07	5.07856e-05	C-type LECtin	protein_coding
2	WBGene00021139	clec-128	16.394	5.35519	7.27736e-07	4.63814e-05	C-type LECtin	protein_coding
3	WBGene00013971	scl-19	16.086	5.33999	7.07968e-07	4.56421e-05	SCP-Like extracellular protein	protein_coding
4	WBGene00009421	F35E8.7	14.795	4.18038	4.39298e-08	4.30731e-06		protein_coding
5	WBGene00013973	asp-18	13.9297	3.77005	1.33845e-07	1.12831e-05	ASpartyl Protease	protein_coding
6	WBGene00009834	lsy-27	13.9076	3.30808	2.87701e-28	6.8892e-25		protein_coding
7	WBGene00012057	T26F2.1	13.7553	4.99919	7.77473e-06	0.000304486		protein_coding
8	WBGene00009420	F35E8.6	12.7713	4.72977	5.59325e-06	0.000238799		protein_coding
9	WBGene00000782	cpr-2	12.6754	1.47226	3.57036e-17	2.39385e-14	Cysteine PRotease related	protein_coding
10	WBGene00007675	C18D4.6	11.1542	3.06541	1.20309e-17	8.40262e-15		protein_coding
11	WBGene00009417	F35E8.1	10.9147	3.13304	2.94342e-14	1.29836e-11		protein_coding
12	WBGene00044201	H39E23.3	10.9103	1.17402	1.23234e-19	1.03282e-16		protein_coding
13	WBGene00012492	fbxb-7	10.7203	2.92322	3.27902e-16	1.96296e-13	F-box B protein	protein_coding
14	WBGene00009840	fbxa-189	10.6095	2.97627	6.97512e-17	4.49681e-14	F-box A protein	protein_coding
15	WBGene00044284	spp-21	10.5925	2.88169	6.24397e-07	4.10437e-05	SaPosin-like Protein family	protein_coding
16	WBGene00004994	spp-9	9.93597	1.90725	2.98586e-08	3.16765e-06	SaPosin-like Protein family	protein_coding
17	WBGene00009838	fbxa-187	9.87385	2.85568	1.37599e-13	5.2419e-11		pseudogene
18	WBGene00007677	C18D4.8	9.69007	2.95489	8.3542e-13	2.80066e-10		pseudogene
19	WBGene00013090	Y51B9A.8	9.35622	1.54263	2.10102e-11	4.7591e-09		protein_coding
20	WBGene00014046	clec-60	9.29734	1.4842	1.28641e-10	2.42278e-08	C-type LECtin	protein_coding
21	WBGene00009835	F47H4.2	9.29193	1.46029	3.62921e-15	2.09768e-12		protein_coding
22	WBGene00043053	F47H4.12	8.44273	2.79634	2.2579e-09	3.18042e-07		pseudogene
23	WBGene00015757	C14C6.3	8.29371	3.13522	1.17744e-05	0.000422619		protein_coding
24	WBGene00012491	Y20C6A.1	8.1791	1.03201	5.22161e-15	2.91749e-12		protein_coding
25	WBGene00009839	fbxa-188	7.88626	2.7715	2.49451e-08	2.68032e-06	F-box A protein	protein_coding
26	WBGene00045293	fbxa-175	7.70832	2.73743	3.13931e-08	3.28882e-06		pseudogene
27	WBGene00004811	skr-5	7.70619	2.74903	9.76032e-08	8.70226e-06	SKp1 Related (Ubiquitin ligase complex component)	protein_coding
28	WBGene00018105	clec-19	7.40236	3.13587	6.48969e-06	0.000268593	C-type LECtin	protein_coding
29	WBGene00011585	clec-16	7.29998	3.10689	2.60657e-05	0.000791511		pseudogene
30	WBGene00008575	scl-24	7.10268	2.88975	5.05273e-06	0.000221133	SCP-Like extracellular protein	protein_coding
31	WBGene00044193	F47B8.13	7.08043	3.36957	2.23954e-05	0.000699054		protein_coding
32	WBGene00012727	Y39G8B.7	6.90746	0.816372	1.05139e-18	8.01067e-16		protein_coding
33	WBGene00000613	col-36	6.30059	1.57498	6.64816e-07	4.33605e-05	Cuticle collagen 36	protein_coding
34	WBGene00023484	Y54G2A.37	6.09428	1.8686	4.85311e-06	0.000215553		protein_coding
35	WBGene00020982	ilys-6	6.07715	1.12092	2.91906e-09	3.88328e-07	Invertebrate-type lysozyme 6	protein_coding
36	WBGene00008842	chil-28	5.99192	1.7885	3.55256e-06	0.000165697		pseudogene
37	WBGene00044471	F56D6.9	5.92687	0.735058	2.15342e-18	1.56938e-15		protein_coding
38	WBGene00086560	ZK355.8	5.73081	2.89256	0.000261962	0.00495599		protein_coding
39	WBGene00003473	mtl-1	5.7287	0.889855	5.81163e-14	2.37596e-11	Metallothionein-1	protein_coding
40	WBGene00195232	F36D1.15	5.57149	3.2452	0.00095466	0.0132483		protein_coding
41	WBGene00001500	ftn-1	5.41506	0.446087	9.00598e-35	5.03194e-31	Ferritin	protein_coding
42	WBGene00010062	lipl-1	5.37481	1.09082	3.6588e-09	4.75418e-07	Lipase	protein_coding
43	WBGene00010399	clec-13	5.31113	0.832996	7.61243e-12	1.82285e-09	C-type LECtin	protein_coding
44	WBGene00011584	clec-15	5.31113	0.832996	7.61243e-12	1.82285e-09	C-type LECtin	protein_coding
45	WBGene00022713	ZK355.3	5.21849	2.84211	0.000693378	0.010433		protein_coding
46	WBGene00008017	fbxa-176	5.20902	3.02188	0.000515371	0.00835101	F-box A protein	protein_coding
47	WBGene00015762	C14C6.8	5.06161	2.35435	0.000314116	0.00569828		protein_coding
48	WBGene00021772	math-45	5.03225	0.879439	6.57753e-11	1.34454e-08	MATH (Meprin-associated Traf homology) domain containing	protein_coding
49	WBGene00010166	gmd-2	4.99608	1.68904	3.2947e-06	0.000156005	GDP-mannose 4,6 dehydratase 2	protein_coding
50	WBGene00219447	C06H5.14	4.90901	0.730702	3.67184e-12	9.61679e-10		protein_coding
51	WBGene00018601	F48C1.9	4.88907	1.37247	4.80526e-06	0.000214217		protein_coding
52	WBGene00018459	F45D11.14	4.74733	0.70727	2.02281e-12	5.74684e-10		protein_coding
53	WBGene00022758	ZK488.6	4.73268	2.22112	0.000241125	0.00466175		protein_coding
54	WBGene00219493	C18D4.12	4.6913	3.08441	0.00141151	0.0177171		protein_coding
55	WBGene00021478	Y39H10A.1	4.56928	0.919858	1.00646e-07	8.9261e-06		protein_coding
56	WBGene00199134	R09F10.17	4.4401	1.91147	0.000385513	0.00672421		ncRNA
57	WBGene00044113	C54F6.15	4.42452	1.98231	0.000748602	0.0110361		protein_coding
58	WBGene00019449	K06H6.1	4.41957	1.93495	1.67692e-05	0.000557093		protein_coding
59	WBGene00000756	col-183	4.34192	0.875566	2.40014e-08	2.59556e-06	COLlagen	protein_coding
60	WBGene00015052	clec-52	4.32499	0.645699	3.57714e-12	9.51747e-10	C-type LECtin	protein_coding
61	WBGene00015758	nhr-155	4.27629	1.3566	2.9374e-05	0.000875363	Nuclear Hormone Receptor family	protein_coding
62	WBGene00000738	col-165	4.24598	0.712082	2.04261e-10	3.72156e-08	COLlagen	protein_coding
63	WBGene00009778	F46C5.1	4.04582	0.957685	7.48252e-07	4.7329e-05		protein_coding
64	WBGene00016052	dod-3	4.03138	0.438648	1.24299e-22	1.389e-19	Downstream Of DAF-16 (Regulated by DAF-16)	protein_coding
65	WBGene00008538	sqrd-1	4.0312	0.415723	5.23316e-24	7.30986e-21	Sulfide Quinone oxidoReDuctase	protein_coding
66	WBGene00019178	scl-12	3.95191	1.66497	0.000552405	0.00880173	SCP-Like extracellular protein	protein_coding
67	WBGene00021183	Y9C9A.16	3.87235	0.568612	1.58735e-14	7.82562e-12		protein_coding
68	WBGene00189961	Y54G2A.57	3.8643	2.99377	0.00361547	0.0350709		protein_coding
69	WBGene00008792	F14D7.5	3.8612	1.11925	1.61186e-05	0.000542529		protein_coding
70	WBGene00011046	R05H10.7	3.82055	1.08235	6.45552e-06	0.00026784		protein_coding
71	WBGene00014047	clec-61	3.79108	0.540985	1.08503e-13	4.22962e-11	C-type LECtin	protein_coding
72	WBGene00044220	Y102A5C.35	3.74036	1.15302	0.000151513	0.00323936		pseudogene
73	WBGene00007454	C08F11.7	3.73002	0.624776	1.07439e-10	2.07e-08		protein_coding
74	WBGene00189995	C06E7.88	3.68838	1.66408	5.94246e-05	0.00156125		protein_coding
75	WBGene00009963	fipr-26	3.6773	1.03133	4.91373e-05	0.00133491	FIP (Fungus-Induced Protein) Related	protein_coding
76	WBGene00008809	cyp-13A11	3.67111	0.772847	2.43353e-07	1.8626e-05	CYtochrome P450 family	protein_coding
77	WBGene00001828	hch-1	3.56918	1.03845	4.75566e-05	0.00129828	Zinc metalloproteinase nas-34	protein_coding
78	WBGene00006650	tts-1	3.55273	0.724957	3.2988e-08	3.3923e-06		ncRNA
79	WBGene00011675	cyp-13A3	3.44725	0.865431	5.08379e-06	0.000221336	Putative cytochrome P450 CYP13A3	protein_coding
80	WBGene00045188	B0284.5	3.42926	0.628517	8.64389e-10	1.31717e-07		pseudogene
81	WBGene00044292	F56D6.8	3.3981	1.17162	9.88805e-05	0.00231075		protein_coding
82	WBGene00019016	F57F4.2	3.36281	1.01027	6.76357e-05	0.00173882		protein_coding
83	WBGene00019472	cyp-35B1	3.34104	0.506804	2.27643e-12	6.35958e-10	CYtochrome P450 family	protein_coding
84	WBGene00010790	sodh-1	3.29365	0.785091	1.03205e-06	6.11278e-05	Alcohol dehydrogenase 1	protein_coding
85	WBGene00011362	cest-1	3.2868	0.816319	8.44984e-07	5.1692e-05	Carboxylic ester hydrolase	protein_coding
86	WBGene00008627	hpx-2	3.27628	1.08269	6.1126e-06	0.000256149		protein_coding
87	WBGene00194821	dmsr-16	3.24151	0.670652	7.37356e-08	6.86642e-06	DroMyoSuppressin Receptor related	protein_coding
88	WBGene00007131	pals-26	3.22902	0.336485	8.08142e-24	1.04201e-20	Protein containing ALS2cr12 (ALS2CR12) domain	protein_coding
89	WBGene00015597	fbxa-162	3.20133	0.816605	7.41175e-06	0.000294398		pseudogene
90	WBGene00008850	F15B9.6	3.20017	0.321156	7.36877e-25	1.23515e-21		protein_coding
91	WBGene00010528	K03D3.2	3.18051	1.5369	0.000150654	0.00322512		protein_coding
92	WBGene00006774	unc-38	3.17012	0.325104	3.81726e-24	5.8168e-21	Acetylcholine receptor subunit alpha-type unc-38	protein_coding
93	WBGene00007660	pals-6	3.16039	0.80015	4.4032e-06	0.000198404	Protein containing ALS2cr12 (ALS2CR12) domain	protein_coding
94	WBGene00001957	hlh-13	3.15814	1.00095	6.8184e-05	0.00175023	Helix-loop-helix protein 13	protein_coding
95	WBGene00000627	col-50	3.09458	0.980241	0.000140617	0.00304919	COLlagen	protein_coding
96	WBGene00020357	T08E11.1	3.0193	1.64123	0.00348548	0.0343466		protein_coding
97	WBGene00012398	Y6E2A.4	3.01427	0.553609	2.90659e-09	3.88328e-07		protein_coding
98	WBGene00009033	F21H7.12	3.01091	1.48911	0.000592994	0.0093069		protein_coding
99	WBGene00017673	icmt-1	3.00783	0.628489	9.68556e-08	8.69172e-06	Protein-S-isoprenylcysteine O-methyltransferase	protein_coding
100	WBGene00009418	F35E8.2	3.0031	0.882126	3.83698e-05	0.00108825		protein_coding
101	WBGene00001075	dpy-14	2.99629	0.597445	1.22495e-07	1.05838e-05	COLlagen structural; DumPY: shorter than wild-type	protein_coding
102	WBGene00017660	F21C10.11	2.954	0.25418	1.21811e-32	4.08358e-29		protein_coding
103	WBGene00019964	R08E5.4	2.95082	1.47711	0.00295019	0.0304869		protein_coding
104	WBGene00235114	ZK105.13	2.91674	0.651231	2.26441e-07	1.745e-05		protein_coding
105	WBGene00013900	ugt-18	2.85769	0.897522	1.25182e-05	0.000443617	UDP-glucuronosyltransferase	protein_coding
106	WBGene00014037	ZK643.6	2.85527	1.06448	0.000233969	0.004574		protein_coding
107	WBGene00007303	rnh-1.3	2.84217	0.236181	1.70133e-32	4.75296e-29	RNase H	protein_coding
108	WBGene00001767	gst-19	2.83892	0.878518	3.37621e-05	0.000985924	Glutathione S-Transferase	protein_coding
109	WBGene00001815	hmt-1	2.82268	0.146385	2.22599e-86	3.73121e-82	Heavy Metal Tolerance factor; Heavy metal tolerance factor 1	protein_coding
110	WBGene00005703	sru-40	2.80243	1.21574	0.000482978	0.00791366	Serpentine Receptor, class U	protein_coding
111	WBGene00000695	col-121	2.78792	0.908625	0.000164792	0.00346909	COLlagen	protein_coding
112	WBGene00008632	fbxa-88	2.78642	1.26146	0.00109379	0.014544	F-box A protein	protein_coding
113	WBGene00006464	bath-47	2.77976	0.505713	7.82104e-10	1.20272e-07	BTB and MATH domain-containing protein 47	protein_coding
114	WBGene00014954	Y102A5C.5	2.77175	0.23782	2.38706e-33	1.0003e-29		pseudogene
115	WBGene00007132	pals-27	2.76588	0.73135	8.68193e-06	0.000333776	Protein containing ALS2cr12 (ALS2CR12) domain	protein_coding
116	WBGene00044213	Y102A5C.36	2.76521	0.259148	2.78981e-27	5.84534e-24		protein_coding
117	WBGene00010761	K10H10.5	2.75219	0.73155	1.06626e-05	0.000390234		protein_coding
118	WBGene00008905	F17B5.1	2.74846	0.742657	4.92016e-06	0.000217031		protein_coding
119	WBGene00000660	col-85	2.74269	0.555104	2.04546e-07	1.60967e-05	COLlagen	protein_coding
120	WBGene00021525	Y41D4B.26	2.7248	1.01959	0.000243476	0.00470178		protein_coding
121	WBGene00014955	Y102A5C.6	2.66756	0.219194	3.60795e-37	3.02383e-33		pseudogene
122	WBGene00001158	ech-9	2.66272	0.529343	7.82267e-09	9.57106e-07	Enoyl-CoA Hydratase	protein_coding
123	WBGene00018449	F45D11.2	2.65651	0.558528	3.28233e-07	2.41309e-05		pseudogene
124	WBGene00018450	F45D11.3	2.65651	0.558528	3.28233e-07	2.41309e-05		pseudogene
125	WBGene00018451	F45D11.4	2.65651	0.558528	3.28233e-07	2.41309e-05		pseudogene
126	WBGene00022439	Y110A2AL.2	2.64604	0.691283	3.94458e-06	0.000182146		protein_coding
127	WBGene00019471	cyp-35B2	2.63564	1.029	0.000741325	0.0109674	CYtochrome P450 family	protein_coding
128	WBGene00021303	Y32G9A.5	2.61566	1.16304	0.000277476	0.00520253		protein_coding
129	WBGene00014672	C08F11.6	2.61454	0.89426	0.000175804	0.00365611		pseudogene
130	WBGene00015760	C14C6.6	2.59693	2.32114	7.35808e-05	0.0018659		protein_coding
131	WBGene00008597	clec-55	2.59518	0.865867	0.000130475	0.00287011	C-type LECtin	protein_coding
132	WBGene00004997	spp-12	2.58268	1.14426	0.000229086	0.00450453	SaPosin-like Protein family	protein_coding
133	WBGene00050974	Y6G8.9	2.56936	0.933607	0.000108096	0.00247528		protein_coding
134	WBGene00011869	dod-6	2.56165	0.462338	2.98675e-09	3.94204e-07	Downstream Of DAF-16 (Regulated by DAF-16)	protein_coding
135	WBGene00018452	F45D11.5	2.55137	0.853377	0.000155917	0.00332081		protein_coding
136	WBGene00016670	ilys-3	2.54026	1.27735	0.00143388	0.017923	Invertebrate-type lysozyme 3	protein_coding
137	WBGene00011052	arrd-11	2.52621	0.659448	1.05805e-05	0.000389781	ARRestin Domain protein	protein_coding
138	WBGene00016863	C52A10.2	2.48513	0.494144	2.73892e-09	3.75508e-07	Carboxylic ester hydrolase	protein_coding
139	WBGene00000108	alh-2	2.47979	1.00305	0.00061745	0.00956535	ALdehyde deHydrogenase	protein_coding
140	WBGene00194695	B0462.5	2.43991	0.664155	1.58751e-05	0.000537572		protein_coding
141	WBGene00219546	F41E7.20	2.4366	0.507138	2.29832e-08	2.50159e-06		ncRNA
142	WBGene00018731	F53A9.8	2.42329	0.374961	5.3012e-11	1.12479e-08		protein_coding
143	WBGene00023425	try-9	2.4196	0.517801	1.15591e-07	1.00913e-05	TRYpsin-like protease	protein_coding
144	WBGene00021873	clec-82	2.412	0.529695	2.53211e-07	1.92051e-05	C-type LECtin	protein_coding
145	WBGene00009773	lipl-2	2.40167	0.776458	0.00010901	0.00248941	Lipase	protein_coding
146	WBGene00009114	F25D7.5	2.34449	1.45093	0.00256479	0.0276115		protein_coding
147	WBGene00007141	pitr-4	2.33989	0.82932	0.000291628	0.00541392	Phosphate transporter	protein_coding
148	WBGene00018255	F40H6.5	2.33057	2.40758	0.00566285	0.0484042		protein_coding
149	WBGene00020329	bath-26	2.30586	0.381609	6.37129e-11	1.31846e-08	BTB and MATH domain containing	protein_coding
150	WBGene00004932	sod-3	2.30298	0.349667	1.6499e-12	4.76821e-10	Superoxide dismutase [Mn] 2, mitochondrial	protein_coding
151	WBGene00012947	Y47H9C.1	2.29103	0.527634	4.12312e-07	2.90385e-05		protein_coding
152	WBGene00011596	T07G12.5	2.27059	0.540214	1.58743e-06	8.63914e-05		protein_coding
153	WBGene00021587	clec-76	2.26133	0.389202	6.21107e-10	9.91523e-08	C-type LECtin	protein_coding
154	WBGene00044697	poml-4	2.25548	0.603013	6.8591e-06	0.000277711	PON (Paraoxonase) and MEC-6 Like	protein_coding
155	WBGene00000708	col-135	2.24876	0.908467	0.00068333	0.0103189	COLlagen	protein_coding
156	WBGene00000617	col-40	2.24774	0.746649	0.000126325	0.0028007	Cuticle collagen 40	protein_coding
157	WBGene00010004	F53H2.1	2.21132	1.36869	0.00220035	0.0248032		protein_coding
158	WBGene00012969	Y48A6B.8	2.18706	0.346047	1.01976e-11	2.40749e-09		protein_coding
159	WBGene00007473	chil-8	2.18391	0.278751	2.43188e-16	1.50975e-13	CHItinase-Like	protein_coding
160	WBGene00271444	T04C12.33	2.18269	0.55811	4.47004e-06	0.000200876		protein_coding
161	WBGene00021028	W04C9.6	2.15894	0.443037	4.30971e-08	4.27452e-06		protein_coding
162	WBGene00014769	F53B2.7	2.14694	1.02671	0.00186368	0.0217845		pseudogene
163	WBGene00235353	Y67D8C.23	2.1433	0.316559	9.96407e-13	3.21188e-10		pseudogene
164	WBGene00010684	K08F9.1	2.13269	0.426093	2.03605e-08	2.26793e-06		protein_coding
165	WBGene00017233	lmd-4	2.12978	0.650095	1.89439e-05	0.000614191	LysM Domain (Peptidoglycan binding) protein	protein_coding
166	WBGene00194870	F53A2.11	2.12971	1.41463	0.00558858	0.0479554		protein_coding
167	WBGene00020276	T05H4.15	2.12863	0.289612	1.40206e-14	7.34415e-12		protein_coding
168	WBGene00016451	clec-6	2.11488	0.935791	0.00114897	0.0151051	C-type LECtin	protein_coding
169	WBGene00019732	M02D8.6	2.11418	0.320732	3.96489e-13	1.41403e-10		protein_coding
170	WBGene00009895	scl-2	2.11069	0.630262	1.47093e-05	0.000504208	SCP-Like extracellular protein	protein_coding
171	WBGene00013613	Y102A5C.4	2.0658	1.39485	0.00287617	0.0299816		protein_coding
172	WBGene00022441	Y110A2AL.4	2.04418	0.424267	2.17615e-07	1.69659e-05		protein_coding
173	WBGene00011508	T05H10.3	2.03802	0.641241	0.000107614	0.0024676		protein_coding
174	WBGene00000013	abf-2	2.03015	0.454512	2.64255e-07	1.99525e-05	Antibacterial factor-related peptide 2	protein_coding
175	WBGene00022349	Y82E9BR.17	2.02821	0.471429	1.01647e-06	6.08502e-05		protein_coding
176	WBGene00017529	F16G10.15	2.02441	0.520975	9.49428e-06	0.000357625		pseudogene
177	WBGene00011042	R05H10.1	2.02321	0.467198	8.16255e-07	5.04873e-05		protein_coding
178	WBGene00000212	asm-2	2.01622	0.308911	2.41112e-12	6.62544e-10	Sphingomyelin phosphodiesterase 2	protein_coding
179	WBGene00008301	pals-39	2.01533	0.614171	7.50238e-05	0.00188821	Protein containing ALS2cr12 (ALS2CR12) domain	protein_coding
180	WBGene00009805	F47B8.4	2.01075	0.831334	0.000737609	0.0109317		protein_coding
181	WBGene00011539	fbxa-135	1.99847	0.495066	3.34898e-06	0.000158128	F-box A protein	protein_coding
182	WBGene00012748	Y40H7A.11	1.97163	0.757948	0.000379446	0.00663219		protein_coding
183	WBGene00001762	gst-14	1.97114	0.96421	0.00182043	0.0214284	Glutathione S-Transferase	protein_coding
184	WBGene00001852	hil-1	1.96625	0.330151	1.96243e-10	3.61475e-08	Histone H1.X	protein_coding
185	WBGene00003778	nnt-1	1.9184	0.407519	3.61914e-07	2.62615e-05	Nicotinamide Nucleotide Transhydrogenase	protein_coding
186	WBGene00015618	C08G5.6	1.9038	0.77166	0.00050053	0.00816137		protein_coding
187	WBGene00018772	F53G12.4	1.88453	0.389185	1.08084e-07	9.53529e-06		protein_coding
188	WBGene00018614	pals-31	1.88366	0.883021	0.00106056	0.0142217	Protein containing ALS2cr12 (ALS2CR12) domain	protein_coding
189	WBGene00019927	fbxc-24	1.88312	0.712104	0.000451147	0.00758487	F-box C protein	protein_coding
190	WBGene00019331	dos-3	1.87999	1.04343	0.0017019	0.0203583	Delta and OSM-11-like	protein_coding
191	WBGene00008681	scrm-4	1.87984	0.338698	5.3183e-10	8.82627e-08	Phospholipid scramblase	protein_coding
192	WBGene00007472	chil-7	1.87462	0.401425	1.35792e-07	1.13807e-05	CHItinase-Like	protein_coding
193	WBGene00019072	fbxc-8	1.87169	0.721654	0.000589834	0.00926598	F-box C protein	protein_coding
194	WBGene00008797	F14D7.10	1.87002	0.489547	7.91025e-06	0.000307637		protein_coding
195	WBGene00017539	F17E9.2	1.86617	0.558473	7.72064e-05	0.00193154		protein_coding
196	WBGene00007404	best-5	1.8631	0.453483	6.81281e-07	4.41697e-05	Bestrophin homolog 5	protein_coding
197	WBGene00020242	phat-5	1.86234	0.996844	0.0013831	0.0174181	PHAryngeal gland Toxin-related	protein_coding
198	WBGene00021576	fbxc-51	1.84975	0.341477	3.84064e-09	4.91426e-07	F-box C protein	protein_coding
199	WBGene00018353	fbxa-182	1.8459	0.454719	1.81604e-06	9.63308e-05	F-box A protein	protein_coding
200	WBGene00008016	C38D9.8	1.84246	0.924546	0.00189275	0.0220475		protein_coding
201	WBGene00012594	nspe-5	1.83934	0.829396	0.00125712	0.0161594	Nematode Specific Peptide family, group E	protein_coding
202	WBGene00001076	dpy-17	1.83077	0.619174	0.000263316	0.00497599	DumPY: shorter than wild-type	protein_coding
203	WBGene00044349	Y71G12B.32	1.82553	0.686833	0.000438576	0.00741069		protein_coding
204	WBGene00022545	ZC196.1	1.81949	1.04587	0.0011385	0.014991		pseudogene
205	WBGene00021928	Y55F3AM.11	1.80568	0.177034	5.35872e-26	9.98033e-23		protein_coding
206	WBGene00022016	Y61A9LA.4	1.79543	0.839628	0.00123631	0.0159408		protein_coding
207	WBGene00018195	btb-16	1.76704	0.254391	7.70622e-14	3.07552e-11	BTB (Broad/complex/Tramtrack/Bric a brac) domain protein	protein_coding
208	WBGene00001730	grl-21	1.7581	0.321047	4.40486e-09	5.59351e-07	GRound-Like (Grd related)	protein_coding
209	WBGene00003096	lys-7	1.7272	0.191788	1.53052e-21	1.42526e-18	Lysozyme-like protein 7	protein_coding
210	WBGene00015613	C08F1.10	1.72689	0.465566	2.13011e-05	0.000669884		protein_coding
211	WBGene00000719	col-146	1.7268	0.245675	1.88058e-13	6.85266e-11	COLlagen	protein_coding
212	WBGene00019859	R03H10.7	1.70268	0.509673	4.10536e-05	0.00114499		protein_coding
213	WBGene00012399	Y6E2A.5	1.69181	0.707464	0.000300669	0.00555046		protein_coding
214	WBGene00022495	fbxa-78	1.6688	0.332422	1.04165e-08	1.24716e-06	F-box A protein	protein_coding
215	WBGene00017806	F26A1.8	1.668	0.5651	0.000185944	0.0038056		protein_coding
216	WBGene00014030	glb-1	1.65879	0.238828	8.27404e-13	2.80066e-10	Globin-like protein	protein_coding
217	WBGene00007452	C08F11.3	1.65751	0.392019	5.20579e-07	3.54713e-05		protein_coding
218	WBGene00018602	F48D6.4	1.65559	0.178052	2.81195e-22	2.77258e-19		protein_coding
219	WBGene00235133	T26H5.14	1.64547	1.04785	0.00292443	0.0302962		protein_coding
220	WBGene00019208	lips-14	1.64024	0.456731	9.22019e-06	0.000349658		pseudogene
221	WBGene00020741	dlhd-1	1.6318	0.387807	7.77015e-07	4.85982e-05	DieneLactone Hydrolase Domain containing protein	protein_coding
222	WBGene00016809	C50D2.6	1.62538	0.367182	3.68704e-07	2.65245e-05		protein_coding
223	WBGene00044066	fbxb-66	1.62099	0.609296	0.000585547	0.0092159	F-box B protein	protein_coding
224	WBGene00002107	ins-24	1.61899	0.369286	5.30153e-07	3.58323e-05	INSulin related	protein_coding
225	WBGene00000710	col-137	1.61879	0.318058	3.28634e-08	3.3923e-06	COLlagen	protein_coding
226	WBGene00014907	fbxa-117	1.61586	0.783684	0.00149882	0.0185138		pseudogene
227	WBGene00021337	Y34F4.2	1.61073	0.249447	5.0613e-12	1.28542e-09		protein_coding
228	WBGene00004810	skr-4	1.60895	0.241651	1.40435e-12	4.20352e-10	SKp1 Related (Ubiquitin ligase complex component)	protein_coding
229	WBGene00016088	clec-266	1.60754	0.332788	1.58147e-07	1.29686e-05	C-type LECtin	protein_coding
230	WBGene00022546	ZC196.2	1.60641	0.383477	2.47691e-06	0.000122834	Major sperm protein	protein_coding
231	WBGene00022112	Y71F9AL.7	1.60272	0.639242	0.00068687	0.0103537		protein_coding
232	WBGene00020362	fbxb-10	1.60111	0.66707	0.000856868	0.0122133	F-box B protein	protein_coding
233	WBGene00001397	fat-5	1.59825	0.249119	2.58771e-12	6.996e-10	Delta(9)-fatty-acid desaturase fat-5	protein_coding
234	WBGene00003652	nhr-62	1.59598	0.239272	9.07768e-13	2.98353e-10	Nuclear hormone receptor family member nhr-62	protein_coding
235	WBGene00011894	ttr-23	1.59547	0.552903	0.000115893	0.00260752	TransThyretin-Related family domain	protein_coding
236	WBGene00013364	Y60A3A.16	1.58969	0.504419	7.6517e-05	0.00191927		protein_coding
237	WBGene00017755	zip-8	1.57944	0.313933	7.44708e-08	6.89657e-06	bZIP transcription factor 8	protein_coding
238	WBGene00044206	T26H5.9	1.57638	0.624613	0.000287734	0.00536485		protein_coding
239	WBGene00022597	ZC395.5	1.56662	0.369345	5.88906e-07	3.90168e-05		protein_coding
240	WBGene00000469	ces-2	1.56521	0.607992	0.000652077	0.00994552	Cell death specification protein 2	protein_coding
241	WBGene00044578	K01A12.4	1.55827	0.352378	1.70331e-07	1.37927e-05		protein_coding
242	WBGene00007340	C05D12.2	1.55447	0.284404	2.75549e-09	3.75508e-07		protein_coding
243	WBGene00006954	wrt-8	1.54429	1.10773	0.00358105	0.0349392	Warthog protein 8 Warthog protein 8 N-product Warthog protein 8 C-product	protein_coding
244	WBGene00011429	T04C12.7	1.53217	0.339118	2.26948e-07	1.745e-05		protein_coding
245	WBGene00012404	Y6G8.2	1.52296	0.370838	1.70862e-06	9.20895e-05		protein_coding
246	WBGene00002188	kgb-2	1.51105	0.392769	9.86008e-06	0.000368095	Mitogen-activated protein kinase	protein_coding
247	WBGene00006965	xtr-1	1.50794	0.370712	3.91308e-06	0.000181191	MX region of TRA-2 Related	protein_coding
248	WBGene00015067	B0238.1	1.50558	0.267235	5.52779e-10	8.99581e-08	Carboxylic ester hydrolase	protein_coding
249	WBGene00011495	T05F1.11	1.5053	0.236597	4.42036e-12	1.13991e-09		protein_coding
250	WBGene00009698	F44F1.6	1.50229	0.465767	0.00014342	0.00308998		protein_coding
251	WBGene00008220	C50B6.7	1.50178	0.368769	2.47577e-06	0.000122834	Alpha-amylase	protein_coding
252	WBGene00011699	cyp-34A2	1.49936	0.479628	6.50781e-05	0.00168339	CYtochrome P450 family	protein_coding
253	WBGene00011948	T23F1.5	1.49467	0.680764	0.0009452	0.0131481		protein_coding
254	WBGene00007758	C27A7.8	1.4932	0.46413	0.000106679	0.00245391		protein_coding
255	WBGene00009227	F28G4.2	1.49021	0.713286	0.00125604	0.0161579		protein_coding
256	WBGene00017303	F09F7.6	1.48488	0.40291	6.52402e-06	0.000268687		protein_coding
257	WBGene00009803	F47B8.2	1.48235	0.203208	2.14864e-14	1.00043e-11		protein_coding
258	WBGene00011424	dhs-31	1.48058	0.417557	1.45885e-05	0.000503154	DeHydrogenases, Short chain	protein_coding
259	WBGene00004155	pqn-73	1.47128	0.47423	0.000162198	0.00341982	Prion-like-(Q/N-rich)-domain-bearing protein	protein_coding
260	WBGene00016097	C25E10.8	1.46795	0.236592	5.88116e-11	1.23225e-08		protein_coding
261	WBGene00017911	fbxb-106	1.46495	0.643693	0.00108379	0.0144453	F-box B protein	protein_coding
262	WBGene00016346	fbxa-120	1.46053	0.270794	3.42311e-09	4.48267e-07	F-box A protein	protein_coding
263	WBGene00010124	F55G11.4	1.45418	0.353704	2.34274e-06	0.000117925		protein_coding
264	WBGene00001777	gst-29	1.45245	0.27501	8.63326e-09	1.04108e-06	Glutathione S-Transferase	protein_coding
265	WBGene00017443	F13H8.11	1.45197	0.236287	3.99966e-11	8.70678e-09		protein_coding
266	WBGene00018354	F42G2.5	1.44547	0.47186	8.52489e-05	0.00207511	Major sperm protein	protein_coding
267	WBGene00021586	clec-75	1.44171	0.412013	1.59742e-05	0.000539837	C-type LECtin	protein_coding
268	WBGene00001693	grd-4	1.43445	0.295486	9.44926e-08	8.60807e-06	GRounDhog (Hedgehog-like family)	protein_coding
269	WBGene00000701	col-127	1.4269	0.600406	0.000551415	0.00880173	COLlagen	protein_coding
270	WBGene00001119	dyf-3	1.42308	0.313937	2.49182e-07	1.89854e-05	Clusterin-associated protein 1 homolog	protein_coding
271	WBGene00019854	R03H10.1	1.41819	0.247353	7.47693e-10	1.16045e-07		protein_coding
272	WBGene00021043	pck-1	1.41374	0.187265	5.57125e-15	3.01243e-12	Phosphoenolypyruvate CarboxyKinase	protein_coding
273	WBGene00018489	F46E10.2	1.41301	0.396711	3.44009e-05	0.000997627	5H1	protein_coding
274	WBGene00008477	clec-17	1.41259	0.679597	0.00148731	0.0184	C-type LECtin	protein_coding
275	WBGene00021081	pals-33	1.41248	1.05134	0.00364989	0.0353026	Protein containing ALS2cr12 (ALS2CR12) domain	protein_coding
276	WBGene00013485	Y69H2.10	1.40838	0.353099	2.38862e-06	0.000119516		protein_coding
277	WBGene00007929	dmd-10	1.40348	0.512239	0.000317332	0.00573799	DM (Doublesex/MAB-3) Domain family	protein_coding
278	WBGene00044034	Y38E10A.28	1.39669	0.548317	0.000234051	0.004574		protein_coding
279	WBGene00021463	zeel-1	1.39285	0.427645	9.87925e-05	0.00231075		protein_coding
280	WBGene00009212	F28D1.2	1.39214	0.27191	3.27044e-08	3.3923e-06		protein_coding
281	WBGene00022040	Y65B4BR.1	1.3892	0.619061	0.00148851	0.0184		protein_coding
282	WBGene00010589	cyp-33D1	1.38846	0.623531	0.00111515	0.0147764	CYtochrome P450 family	protein_coding
283	WBGene00018448	F45D11.1	1.38503	0.544692	0.000635673	0.0097664		pseudogene
284	WBGene00022440	Y110A2AL.3	1.38464	0.445312	9.93789e-05	0.00231681		protein_coding
285	WBGene00138721	pals-37	1.37694	0.546884	0.000442526	0.00745489	Protein containing ALS2cr12 (ALS2CR12) domain	protein_coding
286	WBGene00194985	Y25C1A.14	1.36421	0.316524	1.49391e-06	8.20264e-05		protein_coding
287	WBGene00021627	Y47D7A.15	1.36327	0.213817	1.86506e-11	4.28249e-09		protein_coding
288	WBGene00011462	vap-2	1.36049	0.158968	6.38685e-19	5.09792e-16	Venom-Allergen-like Protein	protein_coding
289	WBGene00016984	npr-8	1.35915	0.403096	4.22082e-05	0.00117135	Probable G-protein coupled receptor npr-8	protein_coding
290	WBGene00021726	bath-10	1.3531	0.506032	0.000353402	0.00625525	BTB and MATH domain containing	protein_coding
291	WBGene00019039	fbxb-18	1.35254	0.983665	0.00423553	0.0394861	F-box B protein	protein_coding
292	WBGene00010769	asah-1	1.32874	0.293864	3.60017e-07	2.62374e-05	Acid ceramidase	protein_coding
293	WBGene00000670	col-95	1.32727	0.328574	7.3458e-06	0.000292471	COLlagen	protein_coding
294	WBGene00022377	gpx-4	1.32109	0.473913	0.000227087	0.00447816	Glutathione peroxidase	protein_coding
295	WBGene00018903	F55G1.7	1.32043	0.20543	5.25971e-12	1.31587e-09		protein_coding
296	WBGene00020737	T23F2.4	1.31696	1.43559	0.00443931	0.0407067	UPF0057 membrane protein T23F2.4	protein_coding
297	WBGene00004818	skr-12	1.31664	0.256555	2.05558e-08	2.26793e-06	SKR-12; SKp1 Related (Ubiquitin ligase complex component); Skp1p homolog	protein_coding
298	WBGene00010411	H25K10.1	1.30857	0.630268	0.000924875	0.0129297	Purple acid phosphatase	protein_coding
299	WBGene00006545	tbx-8	1.30171	0.73103	0.00306918	0.0313692	T-box transcription factor tbx-8	protein_coding
300	WBGene00001105	dsl-3	1.29388	0.425219	0.000159776	0.00338152	Delta-like protein	protein_coding
301	WBGene00013975	ZK455.5	1.29175	0.302369	1.2325e-06	7.0031e-05		protein_coding
302	WBGene00021485	Y40A1A.3	1.28457	0.351599	1.649e-05	0.000551706		protein_coding
303	WBGene00003977	pes-2.1	1.28287	0.389896	8.14435e-05	0.0020124	Patterned Expression Site; Pes-2 protein	protein_coding
304	WBGene00014914	Y52B11A.11	1.2826	0.57147	0.000407149	0.0070357		protein_coding
305	WBGene00189956	Y34F4.6	1.28176	0.427623	0.00010665	0.00245391		protein_coding
306	WBGene00019791	sdz-25	1.27078	0.57568	0.00124418	0.0160287	SKN-1 Dependent Zygotic transcript	protein_coding
307	WBGene00017698	F22B7.9	1.26989	0.354891	1.68205e-05	0.000557205		protein_coding
308	WBGene00018200	btb-17	1.26552	0.293042	1.09587e-06	6.42273e-05	BTB (Broad/complex/Tramtrack/Bric a brac) domain protein	protein_coding
309	WBGene00007440	C08E8.4	1.26225	0.391672	7.66015e-05	0.00191927		protein_coding
310	WBGene00000301	cav-1	1.25698	0.286667	6.82493e-07	4.41697e-05	Caveolin-1	protein_coding
311	WBGene00044436	Y47G6A.31	1.25119	0.309033	2.55926e-06	0.000126172		protein_coding
312	WBGene00001768	gst-20	1.25045	0.321059	9.19122e-06	0.00034935	Glutathione S-Transferase	protein_coding
313	WBGene00016923	C54F6.5	1.24866	0.560797	0.000771126	0.0112877		protein_coding
314	WBGene00022076	daao-1	1.2486	0.541198	0.000586886	0.00922831	D-amino-acid oxidase	protein_coding
315	WBGene00018707	oac-31	1.24574	0.593185	0.000886681	0.0125422	O-ACyltransferase homolog	protein_coding
316	WBGene00009089	jmjd-3.2	1.24449	0.448605	0.00042548	0.00724051	JuMonJi (Transcription factor) Domain protein	protein_coding
317	WBGene00018031	F35B3.4	1.24207	0.371753	4.93845e-05	0.00133863		protein_coding
318	WBGene00018437	btb-8	1.24114	0.495603	0.000673282	0.0102224	BTB (Broad/complex/Tramtrack/Bric a brac) domain protein	protein_coding
319	WBGene00019310	K02E7.5	1.23764	0.743831	0.00429809	0.0398256		pseudogene
320	WBGene00019978	hacd-1	1.23035	0.246243	2.05659e-08	2.26793e-06	Hydroxy-Acyl-CoA Dehydrogenase	protein_coding
321	WBGene00007283	clec-222	1.23023	0.530669	0.000916184	0.0128835	C-type LECtin	protein_coding
322	WBGene00000616	col-39	1.22835	0.207967	1.70052e-10	3.16713e-08	Cuticle collagen 39	protein_coding
323	WBGene00002120	ins-37	1.22749	0.396027	6.59238e-05	0.00170264	INSulin related	protein_coding
324	WBGene00005644	srp-3	1.22648	0.225211	2.8659e-09	3.87405e-07	SeRPin; Serine or cysteine protease inhibitor	protein_coding
325	WBGene00017501	pud-3	1.22589	0.937277	0.00440722	0.0406222	5C820; Protein Up-regulated in Daf-2(Gf)	protein_coding
326	WBGene00019415	K05F6.4	1.2237	0.511223	0.000543213	0.00872159		protein_coding
327	WBGene00012783	Y43C5A.3	1.22183	0.2476	8.90798e-08	8.20416e-06		protein_coding
328	WBGene00017743	F23F1.2	1.21972	0.498088	0.000625791	0.00965884		protein_coding
329	WBGene00006310	sul-3	1.2158	0.184337	1.63864e-12	4.76821e-10	SULfatase domain protein	protein_coding
330	WBGene00011870	T20G5.8	1.20516	0.304975	6.51687e-06	0.000268687		protein_coding
331	WBGene00019909	R06A10.1	1.20484	0.33386	2.09325e-05	0.000662021		protein_coding
332	WBGene00044526	T28A11.22	1.20103	0.48701	0.000737217	0.0109317		protein_coding
333	WBGene00012582	clec-8	1.19794	0.32914	7.6815e-06	0.00030154	C-type LECtin	protein_coding
334	WBGene00017186	F07B7.2	1.19683	0.329338	1.54605e-05	0.000525656		protein_coding
335	WBGene00021107	W09B7.2	1.19683	0.329338	1.54605e-05	0.000525656		protein_coding
336	WBGene00021557	Y45G5AM.5	1.19409	0.68218	0.00266113	0.0284148		protein_coding
337	WBGene00009696	F44F1.4	1.18895	0.347277	3.86447e-05	0.00109419		protein_coding
338	WBGene00020703	T22F7.4	1.18643	0.507297	0.000675759	0.0102415		protein_coding
339	WBGene00022445	Y110A2AL.9	1.18534	0.408635	0.000153716	0.00328227		protein_coding
340	WBGene00017200	F07C4.6	1.18145	0.433975	0.000204487	0.00410001		protein_coding
341	WBGene00015544	C06E8.5	1.17893	0.397615	0.000172663	0.00359972		protein_coding
342	WBGene00000690	col-116	1.17197	0.389135	0.00019594	0.00396182	COLlagen	protein_coding
343	WBGene00012432	Y11D7A.8	1.17086	0.818855	0.0027874	0.0293483		protein_coding
344	WBGene00020354	T08B6.5	1.15875	0.573976	0.00172559	0.0205283		protein_coding
345	WBGene00018262	cyp-33C3	1.15659	0.274687	2.09055e-06	0.000107162	CYtochrome P450 family	protein_coding
346	WBGene00021086	W08E12.5	1.15407	0.548663	0.00119658	0.015633		protein_coding
347	WBGene00022142	Y71G12B.2	1.14351	0.822422	0.00470369	0.0424537		protein_coding
348	WBGene00009156	clec-196	1.14084	0.484732	0.00102887	0.0139983	C-type LECtin	protein_coding
349	WBGene00000666	col-91	1.13973	0.270073	1.80324e-06	9.59551e-05	Putative cuticle collagen 91	protein_coding
350	WBGene00010759	cysl-2	1.13797	0.226248	5.43602e-08	5.17585e-06	Bifunctional L-3-cyanoalanine synthase/cysteine synthase	protein_coding
351	WBGene00013079	ttr-26	1.1358	0.279877	3.27171e-06	0.000155355	TransThyretin-Related family domain	protein_coding
352	WBGene00008040	ttr-5	1.13121	0.119885	2.71009e-22	2.77258e-19	Transthyretin-like protein 5	protein_coding
353	WBGene00003647	nhr-57	1.13104	0.267537	1.79565e-06	9.58558e-05	Nuclear hormone receptor family member nhr-57	protein_coding
354	WBGene00020356	T08B6.9	1.1299	0.388093	0.000161184	0.00340565		protein_coding
355	WBGene00015262	B0563.5	1.1257	0.429648	0.000336619	0.00598981		protein_coding
356	WBGene00000503	cht-1	1.12552	0.300928	9.24541e-06	0.000349823	Probable endochitinase	protein_coding
357	WBGene00000638	col-62	1.1231	0.245815	2.8265e-07	2.11508e-05	COLlagen	protein_coding
358	WBGene00010019	F54B8.4	1.1144	0.350664	7.48439e-05	0.00188652		protein_coding
359	WBGene00008519	cyp-13B1	1.11299	0.915678	0.00380953	0.0364851	Putative cytochrome P450 cyp-13B1	protein_coding
360	WBGene00020025	R12C12.5	1.10973	0.188778	2.12023e-10	3.82143e-08		protein_coding
361	WBGene00019495	sdz-24	1.10561	0.724696	0.00287238	0.0299758	SKN-1 Dependent Zygotic transcript	protein_coding
362	WBGene00000601	col-12	1.09829	0.176457	7.47705e-11	1.49203e-08	Cuticle collagen 12	protein_coding
363	WBGene00019780	M60.4	1.09773	0.162209	1.1265e-12	3.49674e-10		protein_coding
364	WBGene00013516	Y73F4A.3	1.09737	0.297203	1.11955e-05	0.000405312		protein_coding
365	WBGene00019368	K03H6.2	1.09261	0.806748	0.00468309	0.0423397		protein_coding
366	WBGene00019975	flp-34	1.0906	0.443051	0.000755428	0.0110977	FMRF-Like Peptide	protein_coding
367	WBGene00050945	C45B11.7	1.08888	0.446215	0.00073865	0.0109375		pseudogene
368	WBGene00010018	fbxa-69	1.0801	0.246057	5.52839e-07	3.70668e-05	F-box A protein	protein_coding
369	WBGene00008010	C38D9.2	1.07957	0.495411	0.00120239	0.0156856		protein_coding
370	WBGene00017218	dct-5	1.07821	0.399577	0.000416273	0.00715694		protein_coding
371	WBGene00015610	C08F1.6	1.07623	0.455692	0.00109565	0.0145525		protein_coding
372	WBGene00016457	C35E7.5	1.0751	0.263074	3.80017e-06	0.00017645		protein_coding
373	WBGene00021011	W03G1.5	1.06911	0.338264	7.37642e-05	0.00186773		protein_coding
374	WBGene00019923	fbxc-29	1.0679	0.558742	0.00327712	0.0327913	F-box C protein	protein_coding
375	WBGene00019730	asns-2	1.06254	0.582193	0.00199356	0.0228637	Asparagine synthetase	protein_coding
376	WBGene00015865	C16E9.1	1.06053	0.193554	1.52888e-09	2.20923e-07		protein_coding
377	WBGene00021872	clec-85	1.06014	0.399692	0.000334753	0.00596929	C-type LECtin	protein_coding
378	WBGene00016360	C33G8.2	1.05874	0.310356	4.47126e-05	0.00123472		protein_coding
379	WBGene00017128	E04F6.9	1.05506	0.145415	1.46696e-14	7.45126e-12		protein_coding
380	WBGene00011434	T04D3.5	1.04283	0.183244	3.34774e-10	5.78503e-08		protein_coding
381	WBGene00014199	ZK1053.4	1.04265	0.302528	3.93091e-05	0.00110554		protein_coding
382	WBGene00001806	gur-5	1.04151	0.454666	0.00112364	0.0148537	GUstatory Receptor family	protein_coding
383	WBGene00010064	F54F7.2	1.03937	0.261149	5.93122e-06	0.000250426		protein_coding
384	WBGene00004827	skr-21	1.03812	0.272837	1.06507e-05	0.000390234	SKp1 Related (Ubiquitin ligase complex component)	protein_coding
385	WBGene00016274	C30G12.2	1.03805	0.306864	4.94341e-05	0.00133863		protein_coding
386	WBGene00001391	far-7	1.03623	0.314289	5.32813e-05	0.0014244	Fatty Acid/Retinol binding protein	protein_coding
387	WBGene00002112	ins-29	1.0336	0.299075	2.35207e-05	0.000727407	INSulin related	protein_coding
388	WBGene00013180	cutl-10	1.02256	0.357762	0.000278765	0.00522085	CUTiclin-Like	protein_coding
389	WBGene00016407	C34D10.2	1.01642	0.187114	2.43197e-09	3.39706e-07		protein_coding
390	WBGene00017032	D1044.7	1.01563	0.364055	0.000295985	0.00547002		protein_coding
391	WBGene00019803	PDB1.1	1.01407	0.157158	5.62765e-12	1.38721e-09		protein_coding
392	WBGene00006862	pnk-4	1.01363	0.183032	1.1567e-09	1.73113e-07	PaNtothenate Kinase	protein_coding
393	WBGene00011416	T04A11.1	1.00998	0.2221	3.88265e-07	2.75767e-05		protein_coding
394	WBGene00011419	T04A11.4	1.00998	0.2221	3.88265e-07	2.75767e-05		protein_coding
395	WBGene00045366	Y17D7C.3	1.00634	0.22085	4.36044e-07	3.0454e-05		pseudogene

## Sheet: Down_daf2_vs_daf2daf18yh1
Genes downregulated in daf-2(-) vs. daf-2(-); daf-18(yh1)
Number	Ensembl gene id	Gene symbol	Fold change (log2) in daf-2(-) vs. daf-2(-); daf-18(yh1)	SEM in daf-2(-) vs. daf-2(-); daf-18(yh1)	p value in daf-2(-) vs. daf-2(-); daf-18(yh1)	Adjusted p value in daf-2(-) vs. daf-2(-); daf-18(yh1)	Description	Biotype
1	WBGene00015403	clec-10	-3.93332	1.01121	1.03813e-06	6.12714e-05	C-type LECtin	protein_coding
2	WBGene00010123	F55G11.2	-3.88057	0.733803	5.62605e-09	6.98547e-07		protein_coding
3	WBGene00015894	acdh-2	-3.1892	0.574383	3.32168e-10	5.78503e-08	Acyl CoA DeHydrogenase	protein_coding
4	WBGene00009854	clec-31	-3.07553	0.930911	4.85084e-05	0.00131997	C-type LECtin	protein_coding
5	WBGene00019565	cyp-35A3	-3.00789	0.484374	1.27293e-11	2.96345e-09	CYtochrome P450 family	protein_coding
6	WBGene00007368	C06B8.2	-2.68053	0.730625	2.10797e-05	0.000665418		protein_coding
7	WBGene00015623	C09B8.4	-2.66974	0.378987	2.54191e-14	1.15155e-11		protein_coding
8	WBGene00010125	dod-22	-2.63329	0.814691	5.72799e-05	0.0015103	Downstream Of DAF-16 (Regulated by DAF-16)	protein_coding
9	WBGene00017703	F22E5.1	-2.59469	0.858949	5.53165e-05	0.00146711		protein_coding
10	WBGene00020878	T28A11.16	-2.56708	0.742678	1.67839e-05	0.000557093		protein_coding
11	WBGene00022641	ZK6.6	-2.52855	0.464326	1.37772e-09	2.02573e-07		protein_coding
12	WBGene00219216	K08D10.14	-2.45995	0.607648	1.33265e-06	7.47089e-05		protein_coding
13	WBGene00219274	T25G12.13	-2.33059	1.02215	0.000745809	0.0110046		protein_coding
14	WBGene00011671	cyp-13A4	-2.22343	0.763973	0.000170706	0.00356336	Putative cytochrome P450 CYP13A4	protein_coding
15	WBGene00022083	Y69A2AR.12	-2.1975	0.715313	4.66871e-05	0.0012808		protein_coding
16	WBGene00022096	Y69A2AR.25	-2.1821	0.883631	0.000309238	0.005655		protein_coding
17	WBGene00050875	bah-1	-2.1607	0.816054	0.000424195	0.00722721	Biofilm Absent on Head (After Yersinia exposure)	protein_coding
18	WBGene00011167	chil-23	-2.13856	0.925543	0.000404327	0.00700137	CHItinase-Like	protein_coding
19	WBGene00015950	C18A11.4	-1.9809	0.900392	0.00121786	0.0157963		protein_coding
20	WBGene00018910	F56A4.2	-1.95071	0.538168	9.93062e-06	0.000369084	C-type LECtin	protein_coding
21	WBGene00017376	F11C7.2	-1.95022	0.492446	3.5587e-06	0.000165697		protein_coding
22	WBGene00011676	cyp-13A2	-1.90971	0.320786	6.81989e-11	1.37729e-08	Putative cytochrome P450 CYP13A2	protein_coding
23	WBGene00020587	ugt-9	-1.89565	0.262857	4.76555e-14	1.997e-11	UDP-GlucuronosylTransferase	protein_coding
24	WBGene00001399	fat-7	-1.88172	0.675262	0.00028564	0.00533174	Delta(9)-fatty-acid desaturase fat-7	protein_coding
25	WBGene00020182	ugt-53	-1.88167	0.275817	1.37778e-12	4.19896e-10	UDP-GlucuronosylTransferase	protein_coding
26	WBGene00006979	zig-2	-1.86928	0.330721	6.88749e-10	1.08913e-07	Zwei Ig domain protein zig-2	protein_coding
27	WBGene00000785	cpr-5	-1.84229	0.371493	1.64757e-08	1.86598e-06	Cathepsin B-like cysteine proteinase 5	protein_coding
28	WBGene00020528	lgc-54	-1.83135	0.372452	5.82056e-08	5.48113e-06	Ligand-Gated ion Channel	protein_coding
29	WBGene00006886	vap-1	-1.83105	0.490759	5.57814e-06	0.000238799	Venom allergen-like protein; Venom-Allergen-like Protein	protein_coding
30	WBGene00005552	sri-40	-1.81555	0.312979	4.47376e-10	7.49891e-08	Serpentine Receptor, class I	protein_coding
31	WBGene00044807	T19H5.6	-1.80606	0.632898	0.000198438	0.00400267		protein_coding
32	WBGene00249817	F42G8.19	-1.78645	0.60551	0.000181046	0.0037373		protein_coding
33	WBGene00019563	K09C6.9	-1.7296	0.588765	0.000192103	0.00390308		protein_coding
34	WBGene00020135	aakg-4	-1.70771	0.287307	8.10618e-11	1.59854e-08	AMP-Activated protein Kinase Gamma subunit	protein_coding
35	WBGene00010999	R03G8.4	-1.64926	0.847331	0.00156749	0.0191503	Aminopeptidase	protein_coding
36	WBGene00009087	F23D12.3	-1.63326	0.386322	9.88372e-07	5.94409e-05		protein_coding
37	WBGene00017962	fbxa-72	-1.62536	0.182675	1.56878e-20	1.384e-17	F-box A protein	protein_coding
38	WBGene00019917	clec-43	-1.62422	0.439034	1.4201e-05	0.000493851	C-type LECtin	protein_coding
39	WBGene00009637	nspc-13	-1.62192	0.478194	4.68508e-05	0.0012811	Nematode Specific Peptide family, group C	protein_coding
40	WBGene00009515	clec-170	-1.61738	0.38209	4.61795e-07	3.17238e-05	C-type LECtin	protein_coding
41	WBGene00007509	C10C5.5	-1.61687	0.603258	0.000308931	0.005655	Aminoacylase	protein_coding
42	WBGene00016912	clec-86	-1.6091	0.53689	6.10433e-05	0.00159876	C-type LECtin	protein_coding
43	WBGene00000133	amt-1	-1.60502	0.588335	0.00031834	0.00575001	Putative ammonium transporter 1	protein_coding
44	WBGene00015828	math-14	-1.59979	0.752556	0.000943808	0.0131396	MATH (Meprin-associated Traf homology) domain containing	protein_coding
45	WBGene00003763	nlp-25	-1.57292	0.748208	0.00171496	0.0204599	Neuropeptide-Like Protein	protein_coding
46	WBGene00009232	nkat-1	-1.57253	0.982962	0.00214053	0.024243	Nematode Kynurenine AminoTransferase	protein_coding
47	WBGene00018393	msra-1	-1.56585	0.338026	1.0994e-07	9.64826e-06	Methionine Sulfoxide Reductase A	protein_coding
48	WBGene00017201	grsp-4	-1.55131	0.15965	1.06242e-23	1.27202e-20	Glycine Rich Secreted Protein	protein_coding
49	WBGene00017751	F23F12.3	-1.54003	0.620897	0.000357175	0.00629273		protein_coding
50	WBGene00020590	T19H12.6	-1.50487	0.619627	0.000482023	0.00790575		protein_coding
51	WBGene00000988	dhs-25	-1.49459	0.260036	2.50959e-10	4.47509e-08	DeHydrogenases, Short chain	protein_coding
52	WBGene00003511	mxl-3	-1.48477	0.275093	1.08275e-09	1.63505e-07	MaX-Like	protein_coding
53	WBGene00018138	folt-2	-1.47464	0.275811	2.21036e-09	3.13984e-07	Folate-like transporter 2	protein_coding
54	WBGene00017714	F22F1.2	-1.4385	0.769516	0.00169085	0.0202588		protein_coding
55	WBGene00015710	C12D5.9	-1.42961	0.326856	6.01499e-07	3.96942e-05		protein_coding
56	WBGene00013007	Y48E1B.8	-1.42903	0.450916	8.03003e-05	0.00199406		protein_coding
57	WBGene00008892	clec-246	-1.4221	0.794714	0.00196795	0.0227145	C-type LECtin	protein_coding
58	WBGene00045275	F18E3.12	-1.41714	0.395437	6.0111e-06	0.000252892		protein_coding
59	WBGene00020167	T02G5.11	-1.39803	0.375069	4.10979e-06	0.000187707		pseudogene
60	WBGene00009824	gpdh-1	-1.38314	0.437705	4.13064e-05	0.00115013	Glycerol-3-phosphate dehydrogenase [NAD(+)]	protein_coding
61	WBGene00019146	H02F09.3	-1.38161	0.818583	0.00248008	0.0269858		protein_coding
62	WBGene00020617	T20D4.11	-1.37422	0.504371	0.000158891	0.00337305		protein_coding
63	WBGene00017594	F19C7.4	-1.36723	0.505269	0.000356048	0.00628219		protein_coding
64	WBGene00020869	T28A11.2	-1.35112	0.272152	5.46549e-08	5.17585e-06		protein_coding
65	WBGene00012201	W02B12.1	-1.32518	0.289894	2.03943e-07	1.60967e-05		protein_coding
66	WBGene00011800	T16G1.6	-1.32043	0.442671	0.000186762	0.00381304		protein_coding
67	WBGene00020989	W03D8.8	-1.3182	0.370655	1.74313e-05	0.000572054		protein_coding
68	WBGene00020889	T28C12.2	-1.30583	0.366438	1.65839e-05	0.000553742		protein_coding
69	WBGene00044457	C18H7.11	-1.29333	0.450845	0.000128321	0.00283389		protein_coding
70	WBGene00015050	clec-51	-1.29182	0.404004	3.81574e-05	0.00108406	C-type LECtin	protein_coding
71	WBGene00019654	K11G9.3	-1.2878	0.310791	2.06753e-06	0.000106633	Carboxylic ester hydrolase	protein_coding
72	WBGene00003959	pcp-4	-1.26568	0.462216	0.000196961	0.00397767	Prolyl Carboxy Peptidase like	protein_coding
73	WBGene00017718	F22F4.5	-1.26504	0.438291	0.00019889	0.00400696		protein_coding
74	WBGene00019763	galt-1	-1.26473	0.514511	0.000435286	0.00737741	Beta-1,4-galactosyltransferase galt-1	protein_coding
75	WBGene00003995	pgp-1	-1.25999	0.430744	0.000170663	0.00356336	Multidrug resistance protein pgp-1	protein_coding
76	WBGene00017658	F21C10.9	-1.24291	0.259491	1.44419e-07	1.20435e-05		protein_coding
77	WBGene00012231	W04A4.2	-1.23625	0.34067	6.34256e-06	0.000263807		protein_coding
78	WBGene00018055	F35F10.5	-1.22947	0.569774	0.000780216	0.0113506		protein_coding
79	WBGene00017567	F18E3.11	-1.21316	0.248089	4.22291e-08	4.21336e-06		protein_coding
80	WBGene00012631	Y38H6C.19	-1.20916	0.804017	0.0030769	0.0314276		protein_coding
81	WBGene00001437	fkh-5	-1.20131	0.459801	0.000505046	0.00821901	Putative forkhead-related transcription factor fkh-5	protein_coding
82	WBGene00006980	zig-3	-1.17708	0.268645	5.14243e-07	3.51826e-05	Zwei Ig domain protein zig-3	protein_coding
83	WBGene00021979	Y58A7A.5	-1.17636	0.364985	8.20408e-05	0.00202231		protein_coding
84	WBGene00007851	clec-245	-1.15662	0.569791	0.00153315	0.0188269	C-type LECtin	protein_coding
85	WBGene00017592	F19C7.2	-1.14818	0.349424	3.62424e-05	0.00104281		protein_coding
86	WBGene00016595	C42D4.2	-1.14419	0.28017	2.10606e-06	0.000107515		protein_coding
87	WBGene00045062	Y38H8A.8	-1.12918	0.457951	0.000840415	0.0120239		pseudogene
88	WBGene00007507	C10C5.3	-1.11988	0.393943	0.000142142	0.0030717	Aminoacylase	protein_coding
89	WBGene00018225	nep-14	-1.11558	0.394132	0.00023413	0.004574		pseudogene
90	WBGene00016891	C53A3.1	-1.11528	0.95998	0.00538464	0.0468642		protein_coding
91	WBGene00010925	M153.2	-1.09991	0.376624	0.000221293	0.00438972		protein_coding
92	WBGene00012130	slc-17.4	-1.09909	0.219864	3.5291e-08	3.58514e-06	SLC (SoLute Carrier) homolog	protein_coding
93	WBGene00021875	Y54G2A.10	-1.09872	0.614855	0.00203105	0.0232069		protein_coding
94	WBGene00001700	grd-11	-1.0903	0.49896	0.00148721	0.0184	GRounDhog (Hedgehog-like family)	protein_coding
95	WBGene00020516	T15B7.1	-1.08983	0.215437	3.57308e-08	3.60795e-06		protein_coding
96	WBGene00012457	acbp-6	-1.08785	0.334091	5.20186e-05	0.00139733	Acyl-Coenzyme A Binding Protein	protein_coding
97	WBGene00019660	K11H12.4	-1.08003	0.597812	0.00243432	0.0266693		protein_coding
98	WBGene00009830	cutl-18	-1.07061	0.644039	0.00153001	0.0188021	CUTiclin-Like	protein_coding
99	WBGene00016890	lst-5	-1.06673	0.366802	7.7611e-05	0.00193877	Lateral Signaling Target	protein_coding
100	WBGene00009902	drd-1	-1.06475	0.243107	4.24128e-07	2.97457e-05	Dietary restriction down regulated	protein_coding
101	WBGene00045276	F18E3.13	-1.03835	0.269614	6.84794e-06	0.000277711		protein_coding
102	WBGene00010277	F58G6.7	-1.03787	0.465743	0.000756409	0.0111024		protein_coding
103	WBGene00013883	npr-13	-1.03296	0.498244	0.00160965	0.0195029	NeuroPeptide Receptor family	protein_coding
104	WBGene00007362	cyp-35C1	-1.03288	0.26851	7.55309e-06	0.000297894	CYtochrome P450 family	protein_coding
105	WBGene00020756	T24A6.20	-1.02693	0.203323	3.34299e-08	3.41678e-06		protein_coding
106	WBGene00019682	K12H4.7	-1.02682	0.380686	0.000254325	0.00485139	Putative serine protease K12H4.7	protein_coding
107	WBGene00012489	Y19D2B.1	-1.01995	0.316455	3.68748e-05	0.00105297		protein_coding
108	WBGene00017027	D1044.1	-1.01564	0.25824	4.34206e-06	0.000196707	Uncharacterized kinase-like protein D1044.1	protein_coding
