# Supplementary material for: A PTEN variant uncouples longevity from impaired fitness in Caenorhabditis elegans with reduced insulin/IGF-1 signaling
Source: Nat Commun. 2021 Sep 24;12:5631. doi: 10.1038/s41467-021-25920-w (PMC8463539; doi:10.1038/s41467-021-25920-w)
Supplement: Supplementary file 5 — Supplementary Data 2 [file 41467_2021_25920_MOESM5_ESM.xlsx]

## Sheet: Supplementary Dataset 2
Supplementary Dataset 2. Statistical analysis of survival assay data and additional repeats
Replicate	Strain	Mean survival time ± S.E.M. (hrs or days)	75th percentile	% Change	Number of animals that died/total	p value vs. control	Figure in text
1 & 2	Wild-type (N2)/PA14 with FUDR	70.8±0.9*	78		143/180		Supplementary Fig. 1b		Survival assay data within the double-solid lines are obtained from same experimental sets and biological repeats are distinguished by single-solid lines. All p values for single mutants were calculated against wild-type (N2). All p values for RNAi experiments were calculated against N2 animals treated with control RNAi.
	daf-2(e1370)/PA14 with FUDR	135.6±5.1*	171	0.92	103/180	<0.0001	Supplementary Fig. 1b		*: indicates the mean survival time in hrs
	daf-2(e1370); daf-18(yh1)/PA14 with FUDR	108.3±1.5*	120	53% (-20%d2)	152/180	<0.0001 (<0.0001d2)	Supplementary Fig. 1b		#: indicates the mean survival time in days
	daf-2(e1370); daf-18(nr2037)/PA14 with FUDR	64.5±1.1*	77	-9% (-52%d2)	164/180	<0.05 (<0.0001d2)			d2: p value against daf-2(RNAi), daf-2(e1370), daf-2(e1368), or daf-2(e979)
	daf-16(mu86); daf-2(e1370)/PA14 with FUDR	74.6±1.1*	78	5% (-45%d2)	151/180	<0.05 (<0.0001d2)			yh1: p value against daf-18(yh1)
1 & 2	Wild-type (N2)/PA14 with FUDR	50.8±0.6*	56		133/180		Supplementary Fig. 1c,d		nr: p value against daf-18(nr2037)
	daf-2(e1370)/PA14 with FUDR	93.6±3.0*	116	0.84	128/180	<0.0001	Supplementary Fig. 1c,d		d2yh1: p value against daf-2(e1370); daf-18(yh1)
	daf-16(yh2); daf-2(e1370)/PA14 with FUDR	57.2±0.9*	68	13% (-39%d2)	124/180	<0.0001 (<0.0001d2)	Supplementary Fig. 1c		d2nr: p value against daf-2(e1370); daf-18(nr2037)
	daf-16(yh3); daf-2(e1370)/PA14 with FUDR	57.8±0.8*	68	14% (-38%d2)	136/180	<0.0001 (<0.0001d2)	Supplementary Fig. 1d		age1: p value against age-1(hx546)
	daf-16(mu86); daf-2(e1370)/PA14 with FUDR	50.4±0.6*	54	-1% (-46%d2)	155/180	0.6304 (<0.0001d2)			@: the lifespan assays that were carried out simultaneously with indicated health span assays at 20°C in the presence of 50 µM FUDR
1	daf-2(e1370)/PA14 with FUDR	101.4±3.0*	105		139/180				d2i: p value against daf-2(e1370) treated with control RNAi
	daf-2(e1370); daf-18(yh1)/PA14 with FUDR	84.9±1.1*	104	-16%d2	81/90	<0.0001d2			yh1i: p value against daf-18(yh1) treated with control RNAi
	daf-2(e1370); daf-18(nr2037)/PA14 with FUDR	78.2±0.9*	91	-23%d2	87/90	<0.0001d2			nri: p value against daf-18(nr2037) treated with control RNAi
	daf-2(e1370); daf-18(yh1); yhIs78[daf-18p::mCherry::daf-18 WT; odr-1p::RFP]/PA14 with FUDR	105.7±4.9*	117	4%d2 (25%d2yh1)	67/90	0.4712d2 (<0.0001d2yh1)			d2yh1i: p value against daf-2(e1370); daf-18(yh1) treated with control RNAi
	daf-2(e1370); daf-18(nr2037); yhIs78[daf-18p::mCherry::daf-18 WT; odr-1p::RFP]/PA14 with FUDR	108.9±5.5*	117	7%d2 (39%d2nr)	81/90	0.5859d2 (<0.0001d2nr)			d2nri: p value against daf-2(e1370); daf-18(nr2037) treated with control RNAi
2	daf-2(e1370)/PA14 with FUDR	88.2±2.4*	123		238/250		Fig. 1c
	daf-2(e1370); daf-18(yh1)/PA14 with FUDR	71.3±2.4*	88	-19%d2	90/90	<0.0001d2	Fig. 1c
	daf-2(e1370); daf-18(nr2037)/PA14 with FUDR	56.1±1.5*	65	-36%d2	87/90	<0.0001d2
	daf-2(e1370); daf-18(yh1); yhIs78[daf-18p::mCherry::daf-18 WT; odr-1p::RFP]/PA14 with FUDR	82.9±3.6*	88	-6%d2 (16%d2yh1)	90/90	0.3835d2 (<0.01d2yh1)	Fig. 1c
	daf-2(e1370); daf-18(nr2037); yhIs78[daf-18p::mCherry::daf-18 WT; odr-1p::RFP]/PA14 with FUDR	86.6±3.6*	123	-2%d2 (55%d2nr)	89/90	0.6043d2 (<0.0001d2nr)
1	Wild-type (N2)/PA14 with FUDR	74.2±0.9*	97		90/90		Fig. 1d
	daf-2(e1370)/PA14 with FUDR	107.4±4.8*	127	0.45	90/90	<0.0001	Fig. 1d
	daf-2(e1370); daf-18(yh1)/PA14 with FUDR	94.4±3.1*	127	27% (-12%d2)	90/90	<0.0001 (<0.05d2)	Fig. 1d
	daf-2(e1370); daf-18(nr2037)/PA14 with FUDR	73.4±1.1*	97	-1% (-32%d2)	90/90	0.7609 (<0.0001d2)	Fig. 1d
	daf-16(mu86); daf-2(e1370)/PA14 with FUDR	74.5±1.3*	97	0% (-31%d2)	90/90	0.4622 (<0.0001d2)
2	Wild-type (N2)/PA14 with FUDR	72.2±1.1*	93		84/90
	daf-2(e1370)/PA14 with FUDR	123.2±6.6*	157	0.71	61/90	<0.0001
	daf-2(e1370); daf-18(yh1)/PA14 with FUDR	103.6±3.4*	138	43% (-16%d2)	80/90	<0.0001 (<0.05d2)
	daf-2(e1370); daf-18(nr2037)/PA14 with FUDR	70.5±1.1*	93	-2% (-43%d2)	77/90	0.7882 (<0.0001d2)
	daf-16(mu86); daf-2(e1370)/PA14 with FUDR	75.0±1.3*	93	4% (-39%d2)	79/90	0.0794 (<0.0001d2)
1	Wild-type (N2)/PA14 with FUDR	83.7±2.5*	98		78/90
	daf-2(e1370)/PA14 with FUDR	113.7±3.7*	139	0.36	70/90	<0.0001
	daf-18(yh1)/PA14 with FUDR	62.2±1.3*	80	-0.26	80/90	<0.0001
	daf-18(nr2037)/PA14 with FUDR	73.4±2.2*	98	-0.12	82/90	<0.01
	daf-2(e1370); daf-18(yh1)/PA14 with FUDR	106.8±2.5*	127	28% (-6%d2)	89/90	<0.0001 (0.0603d2)
	daf-2(e1370); daf-18(nr2037)/PA14 with FUDR	89.9±2.2*	115	7% (-21%d2)	85/90	<0.01 (<0.0001d2)
2	Wild-type (N2)/PA14 with FUDR	89.1±3.7*	113		78/90		Fig. 1e
	daf-2(e1370)/PA14 with FUDR	122.2±6.0*	138	0.37	79/90	<0.0001	Fig. 1e
	daf-18(yh1)/PA14 with FUDR	65.0±1.4*	75	-0.27	90/90	<0.0001
	daf-18(nr2037)/PA14 with FUDR	80.2±1.8*	92	-0.1	88/90	<0.05
	daf-2(e1370); daf-18(yh1)/PA14 with FUDR	119.2±3.1*	138	34% (-2%d2)	88/90	<0.0001 (0.6143d2)	Fig. 1e
	daf-2(e1370); daf-18(nr2037)/PA14 with FUDR	87.4±2.1*	99	-2% (-28%d2)	89/90	0.5527 (<0.0001d2)	Fig. 1e
1	Wild-type (N2)/OP50 with FUDR	20.8±0.4#	24		104/125
	daf-2(e1370)/OP50 with FUDR	35.4±0.9#	44	0.71	111/125	<0.0001
	daf-18(yh1)/OP50 with FUDR	18.9±0.4#	24	-0.09	129/150	<0.05
	daf-18(nr2037)/OP50 with FUDR	17.1±0.3#	20	-0.18	144/150	<0.0001
	daf-2(e1370); daf-18(yh1)/OP50 with FUDR	24.3±0.5#	28	17% (-31%d2)	145/150	<0.0001 (<0.0001d2)
	daf-2(e1370); daf-18(nr2037)/OP50 with FUDR	19.5±0.4#	24	-6% (-45%d2)	134/150	0.0515 (<0.0001d2)
2	Wild-type (N2)/OP50 with FUDR	15.9±0.4#	18		125/150		Fig. 1i, Supplementary Fig. 2a
	daf-2(e1370)/OP50 with FUDR	33.9±1.3#	45	1.12	96/100	<0.0001	Fig. 1i, Supplementary Fig. 2a
	daf-18(yh1)/OP50 with FUDR	16.9±0.5#	23	0.06	131/150	<0.05	Supplementary Fig. 2a
	daf-18(nr2037)/OP50 with FUDR	11.6±0.2#	-	-0.27	143/150	<0.0001	Supplementary Fig. 2a
	daf-2(e1370); daf-18(yh1)/OP50 with FUDR	26.5±0.9#	36	66% (-22%d2)	133/150	<0.0001 (<0.0001d2)	Fig. 1i, Supplementary Fig. 2a
	daf-2(e1370); daf-18(nr2037)/OP50 with FUDR	15.9±0.3#	20	0% (-53%d2)	129/150	0.9399 (<0.0001d2)	Fig. 1i, Supplementary Fig. 2a
1	Wild-type (N2)/OP50 with FUDR, 25°C	8.9±0.1#	11		116/120
	daf-2(e1370)/OP50 with FUDR, 25°C	17.5±0.6#	21	0.96	97/120	<0.0001
	daf-18(yh1)/OP50 with FUDR, 25°C	7.8±0.1#	11	-0.13	120/120	<0.0001
	daf-18(nr2037)/OP50 with FUDR, 25°C	7.4±0.1#	11	-0.17	111/120	<0.0001
	daf-2(e1370); daf-18(yh1)/OP50 with FUDR, 25°C	14.2±0.2#	17	59% (-19%d2)	117/120	<0.0001 (<0.0001d2)
	daf-2(e1370); daf-18(nr2037)/OP50 with FUDR, 25°C	9.0±0.1#	-	1% (-49%d2)	115/120	0.6945 (<0.0001d2)
2	Wild-type (N2)/OP50 with FUDR, 25°C	9.7±0.1#	14		116/120		Supplementary Fig. 2b
	daf-2(e1370)/OP50 with FUDR, 25°C	18.3±0.5#	22	0.88	109/120	<0.0001	Supplementary Fig. 2b
	daf-18(yh1)/OP50 with FUDR, 25°C	8.6±0.1#	-	-0.12	117/120	<0.0001	Supplementary Fig. 2b
	daf-18(nr2037)/OP50 with FUDR, 25°C	8.3±0.1#	11	-0.15	119/120	<0.0001	Supplementary Fig. 2b
	daf-2(e1370); daf-18(yh1)/OP50 with FUDR, 25°C	15.9±0.3#	18	63% (-13%d2)	117/120	<0.0001 (<0.0001d2)	Supplementary Fig. 2b
	daf-2(e1370); daf-18(nr2037)/OP50 with FUDR, 25°C	9.3±0.1#	-	-4% (-49%d2)	118/120	0.0955 (<0.0001d2)	Supplementary Fig. 2b
1	Wild-type (N2)/OP50 with 7.5 mM t-BOOH	13.5±0.4*	17		86/90		Fig. 1j
	daf-2(e1370)/OP50 with 7.5 mM t-BOOH	92.4±4.6*	111	5.86	82/90	<0.0001	Fig. 1j
	daf-18(yh1)/OP50 with 7.5 mM t-BOOH	16.9±0.7*	20	0.25	86/90	<0.01
	daf-18(nr2037)/OP50 with 7.5 mM t-BOOH	15.1±0.5*	17	0.12	84/90	<0.05
	daf-2(e1370); daf-18(yh1)/OP50 with 7.5 mM t-BOOH	58.6±1.4*	65	335% (-37%d2)	90/90	<0.0001 (<0.0001d2)	Fig. 1j
	daf-2(e1370); daf-18(nr2037)/OP50 with 7.5 mM t-BOOH	23.3±1.0*	28	73% (-75%d2)	89/90	<0.0001 (<0.0001d2)	Fig. 1j
2	Wild-type (N2)/OP50 with 7.5 mM t-BOOH	12.6±0.3*	13		86/90
	daf-2(e1370)/OP50 with 7.5 mM t-BOOH	117.4±5.1*	129	8.29	79/90	<0.0001
	daf-18(yh1)/OP50 with 7.5 mM t-BOOH	15.3±0.9*	13	0.21	90/90	0.0546
	daf-18(nr2037)/OP50 with 7.5 mM t-BOOH	12.6±0.4*	13	-0.01	90/90	0.6985
	daf-2(e1370); daf-18(yh1)/OP50 with 7.5 mM t-BOOH	69.1±3.5*	101	447% (-41%d2)	88/90	<0.0001 (<0.0001d2)
	daf-2(e1370); daf-18(nr2037)/OP50 with 7.5 mM t-BOOH	17.2±0.9*	13	37% (-85%d2)	90/90	<0.0001 (<0.0001d2)
1	Wild-type (N2)/OP50 at 35°C	14.7±0.4*	16		83/90
	daf-2(e1370)/OP50 at 35°C	27.0±1.2*	27	0.83	71/90	<0.0001
	daf-18(yh1)/OP50 at 35°C	16.0±0.4*	16	0.09	82/90	<0.01
	daf-18(nr2037)/OP50 at 35°C	14.9±0.4*	16	0.01	81/90	0.5461
	daf-2(e1370); daf-18(yh1)/OP50 at 35°C	19.2±0.7*	18	30% (-29%d2)	81/90	<0.0001 (<0.0001d2)
	daf-2(e1370); daf-18(nr2037)/OP50 at 35°C	15.0±0.4*	16	2% (-44%d2)	86/90	0.3011 (<0.0001d2)
2	Wild-type (N2)/OP50 at 35°C	11.4±0.2*	14		86/90		Fig. 1k
	daf-2(e1370)/OP50 at 35°C	26.6±1.5*	46	1.33	71/90	<0.0001	Fig. 1k
	daf-18(yh1)/OP50 at 35°C	11.6±0.3*	14	0.01	85/90	0.4713
	daf-18(nr2037)/OP50 at 35°C	10.7±0.2*	14	-0.07	82/90	<0.01
	daf-2(e1370); daf-18(yh1)/OP50 at 35°C	17.8±1.1*	18	56% (-33%d2)	77/90	<0.0001 (<0.0001d2)	Fig. 1k
	daf-2(e1370); daf-18(nr2037)/OP50 at 35°C	11.9±0.3*	14	4% (-55%d2)	89/90	0.0885 (<0.0001d2)	Fig. 1k
1	Wild-type (N2)/OP50 with FUDR@	19.6±0.7#	23		54/60		Fig. 2c-e,i, Supplementary Fig. 2c,f
	daf-2(e1370)/OP50 with FUDR@	37.1±1.4#	42	0.89	42/60	<0.0001	Fig. 2c-e,i
	daf-18(yh1)/OP50 with FUDR@	16.0±0.4#	20	-0.19	57/60	<0.0001	Supplementary Fig. 2c,f
	daf-18(nr2037)/OP50 with FUDR@	14.8±0.3#	20	-0.24	58/60	<0.0001	Supplementary Fig. 2c,f
	daf-2(e1370); daf-18(yh1)/OP50 with FUDR@	26.7±1.1#	32	36% (-28%d2)	50/60	<0.0001 (<0.0001d2)	Fig. 2c-e,i
	daf-2(e1370); daf-18(nr2037)/OP50 with FUDR@	16.1±0.5#	20	-18% (-56%d2)	59/60	<0.01 (<0.0001d2)	Fig. 2c-e,i
1	daf-2(e1370)/OP50 with FUDR@	31.2±0.9#	41		153/160		Fig. 2d,f-i
	daf-2(e1370); daf-18(yh1)/OP50 with FUDR@	21.3±0.6#	26	-32%d2	156/160	<0.0001d2	Fig. 2d,f-i
	daf-2(e1370); daf-18(nr2037)/OP50 with FUDR@	13.3±0.2#	17	-57%d2	159/160	<0.0001d2	Fig. 2d,f-i
1	Wild-type (N2) control RNAi/FUDR	17.7±0.3#	21		146/150
	daf-18(yh1) control RNAi/FUDR	13.4±0.2#	17	-0.24	145/150	<0.0001
	daf-18(nr2037) control RNAi/FUDR	12.3±0.2#	14	-0.3	142/150	<0.0001
	Wild-type (N2) daf-2 RNAi/FUDR	38.3±1.1#	45	1.17	128/150	<0.0001
	daf-18(yh1) daf-2 RNAi/FUDR	23.2±0.6#	30	31% (-40%d2)	127/150	<0.0001 (<0.0001d2)
	daf-18(nr2037) daf-2 RNAi/FUDR	15.5±0.3#	17	-12% (-59%d2)	129/150	<0.0001 (<0.0001d2)
2	Wild-type (N2) control RNAi/FUDR	18.1±0.4#	21		133/150		Supplementary Fig. 3a
	daf-18(yh1) control RNAi/FUDR	13.0±0.2#	16	-0.28	127/150	<0.0001
	daf-18(nr2037) control RNAi/FUDR	11.8±0.2#	14	-0.34	107/150	<0.0001
	Wild-type (N2) daf-2 RNAi/FUDR	33.9±1.0#	41	0.88	126/150	<0.0001	Supplementary Fig. 3a
	daf-18(yh1) daf-2 RNAi/FUDR	23.9±0.7#	30	32% (-30%d2)	94/120	<0.0001 (<0.0001d2)	Supplementary Fig. 3a
	daf-18(nr2037) daf-2 RNAi/FUDR	16.6±0.3#	19	-8% (-51%d2)	110/150	<0.01 (<0.0001d2)	Supplementary Fig. 3a
1	Wild-type (N2) control RNAi/PA14 with FUDR	62.2±1.2*	78		89/90		Supplementary Fig. 2d, Supplementary Fig. 3b
	daf-18(yh1) control RNAi/PA14 with FUDR	61.2±1.2*	78	-0.02	87/90	0.429	Supplementary Fig. 2d
	daf-18(nr2037) control RNAi/PA14 with FUDR	55.6±1.1*	68	-0.11	90/90	<0.0001	Supplementary Fig. 2d
	Wild-type (N2) daf-2 RNAi/PA14 with FUDR	81.0±1.2*	102	0.3	79/90	<0.0001	Supplementary Fig. 3b
	daf-18(yh1) daf-2 RNAi/PA14 with FUDR	69.2±1.0*	91	11% (-15%d2)	88/90	<0.0001 (<0.0001d2)	Supplementary Fig. 3b
	daf-18(nr2037) daf-2 RNAi/PA14 with FUDR	56.5±1.0*	78	-9% (-30%d2)	89/90	0.0001 (<0.0001d2)	Supplementary Fig. 3b
2	Wild-type (N2) control RNAi/PA14 with FUDR	63.1±1.0*	78		89/90
	daf-18(yh1) control RNAi/PA14 with FUDR	61.4±1.0*	78	-0.03	88/90	0.205
	daf-18(nr2037) control RNAi/PA14 with FUDR	55.3±0.9*	-	-0.12	88/90	<0.0001
	Wild-type (N2) daf-2 RNAi/PA14 with FUDR	75.0±1.0*	91	0.19	87/90	<0.0001
	daf-18(yh1) daf-2 RNAi/PA14 with FUDR	66.7±1.1*	78	6% (-11%d2)	83/90	<0.05 (<0.0001d2)
	daf-18(nr2037) daf-2 RNAi/PA14 with FUDR	54.8±0.9*	-	-13% (-27%d2)	90/90	<0.0001 (<0.0001d2)
1	Wild-type (N2)/OP50 with FUDR	13.9±0.3#	17		139/150		Supplementary Fig. 3c
	daf-2(e1368)/OP50 with FUDR	20.5±0.7#	26	0.47	131/150	<0.0001	Supplementary Fig. 3c
	daf-2(e1368); daf-18(yh1)/OP50 with FUDR	13.5±0.3#	17	-3% (-34%d2)	142/150	0.3103 (<0.0001d2)	Supplementary Fig. 3c
	daf-2(e1368); daf-18(nr2037)/OP50 with FUDR	10.1±0.2#	15	-27% (-50%d2)	145/150	0.0001 (<0.0001d2)	Supplementary Fig. 3c
2	Wild-type (N2)/OP50 with FUDR	13.5±0.2#	17	0	142/150
	daf-2(e1368)/OP50 with FUDR	24.0±0.9#	33	0.77	77/150	<0.0001
	daf-2(e1368); daf-18(yh1)/OP50 with FUDR	12.1±0.2#	15	-10% (-49%d2)	137/150	<0.0001 (<0.0001d2)
	daf-2(e1368); daf-18(nr2037)/OP50 with FUDR	10.1±0.2#	14	-25% (-58%d2)	118/150	<0.0001 (<0.0001d2)
1	Wild-type (N2)/PA14 with FUDR	65.4±0.8*	-		90/90
	daf-2(e1368)/PA14 with FUDR	77.8±1.1*	89	0.19	82/90	<0.0001
	daf-2(e1368); daf-18(yh1)/PA14 with FUDR	71.9±1.1*	89	10% (-8%d2)	89/90	<0.0001 (<0.01d2)
	daf-2(e1368); daf-18(nr2037)/PA14 with FUDR	66.9±1.3*	89	2% (-14%d2)	90/90	0.0846 (<0.0001d2)
2	Wild-type (N2)/PA14 with FUDR	63.1±0.9*	73		85/90		Supplementary Fig. 3d
	daf-2(e1368)/PA14 with FUDR	78.4±1.8*	89	0.24	58/90	<0.0001	Supplementary Fig. 3d
	daf-2(e1368); daf-18(yh1)/PA14 with FUDR	64.5±0.9*	89	2% (-18%d2)	89/90	0.2068 (<0.0001d2)	Supplementary Fig. 3d
	daf-2(e1368); daf-18(nr2037)/PA14 with FUDR	65.7±1.2*	89	4% (-16%d2)	84/90	<0.05 (<0.0001d2)	Supplementary Fig. 3d
1	Wild-type (N2)/OP50 with FUDR	17.8±0.3#	20		142/150		Supplementary Fig. 3e
	daf-2(e979)/OP50 with FUDR	35.7±1.4#	46	1	60/60	<0.0001	Supplementary Fig. 3e
	daf-2(e979); daf-18(yh1)/OP50 with FUDR	26.2±0.5#	29	47% (-27%d2)	144/150	<0.0001 (<0.0001d2)	Supplementary Fig. 3e
	daf-2(e979); daf-18(nr2037)/OP50 with FUDR	17.5±0.2#	20	-2% (-51%d2)	148/150	<0.05 (<0.0001d2)	Supplementary Fig. 3e
2	Wild-type (N2)/OP50 with FUDR	18.3±0.3#	20		132/150
	daf-2(e979)/OP50 with FUDR	36.3±1.2#	43	0.98	87/96	<0.0001
	daf-2(e979); daf-18(yh1)/OP50 with FUDR	23.5±0.4#	27	28% (-35%d2)	129/150	<0.0001 (<0.0001d2)
	daf-2(e979); daf-18(nr2037)/OP50 with FUDR	18.5±0.2#	22	1% (-49%d2)	135/150	0.3826 (<0.0001d2)
1	Wild-type (N2)/PA14 with FUDR	61.9±1.3*	78		88/90		Supplementary Fig. 3f
	daf-2(e979)/PA14 with FUDR	112.1±8.0*	141	0.81	35/35	<0.0001	Supplementary Fig. 3f
	daf-2(e979); daf-18(yh1)/PA14 with FUDR	80.6±1.7*	93	30% (-28%d2)	89/90	<0.0001 (<0.0001d2)	Supplementary Fig. 3f
	daf-2(e979); daf-18(nr2037)/PA14 with FUDR	60.7±1.2*	78	-2% (-46%d2)	90/90	0.2690 (<0.0001d2)	Supplementary Fig. 3f
2	Wild-type (N2)/PA14 with FUDR	58.8±1.2*	77		84/90
	daf-2(e979)/PA14 with FUDR	129.6±12.8*	213	1.2	33/35	<0.0001
	daf-2(e979); daf-18(yh1)/PA14 with FUDR	75.1±1.4*	92	28% (-42%d2)	86/90	<0.0001 (<0.01d2)
	daf-2(e979); daf-18(nr2037)/PA14 with FUDR	62.5±0.9*	-	6% (-52%d2)	89/90	0.0557 (<0.0001d2)
1	Wild-type (N2)/OP50 with FUDR	14.8±0.4#	17		133/150		Supplementary Fig. 3g
	age-1(hx546)/OP50 with FUDR	24.1±0.9#	32	0.63	116/150	<0.0001	Supplementary Fig. 3g
	age-1(hx546); daf-18(yh1)/OP50 with FUDR	15.2±0.3#	17	3% (-37%age1)	120/150	0.6073 (<0.0001age1)	Supplementary Fig. 3g
	age-1(hx546); daf-18(nr2037)/OP50 with FUDR	14.0±0.3#	17	-5% (-42%age1)	124/150	<0.05 (<0.0001age1)	Supplementary Fig. 3g
2	Wild-type (N2)/OP50 with FUDR	14.7±0.3#	17		144/150
	age-1(hx546)/OP50 with FUDR	22.5±1.1#	26	0.53	103/150	<0.0001
	age-1(hx546); daf-18(yh1)/OP50 with FUDR	13.7±0.2#	17	-7% (-39%age1)	127/150	<0.01 (<0.0001age1)
	age-1(hx546); daf-18(nr2037)/OP50 with FUDR	13.2±0.1#	-	-11% (-42%age1)	128/150	<0.0001 (<0.0001age1)
1	Wild-type (N2)/PA14 with FUDR, day 1 infection	49.6±0.8*	66		88/90
	age-1(hx546)/PA14 with FUDR, day 1 infection	60.3±1.4*	77	0.22	71/90	<0.0001
	age-1(hx546); daf-18(yh1)/PA14 with FUDR, day 1 infection	57.4±1.1*	77	16% (-5%age1)	90/90	<0.0001 (0.1012age1)
	age-1(hx546); daf-18(nr2037)/PA14 with FUDR, day 1 infection	40.2±1.3*	53	19% (-33%age1)	89/90	<0.0001 (<0.0001age1)
2	Wild-type (N2)/PA14 with FUDR, day 1 infection	51.1±1.1*	66		85/90
	age-1(hx546)/PA14 with FUDR, day 1 infection	57.5±1.2*	78	0.13	85/90	0.0001
	age-1(hx546); daf-18(yh1)/PA14 with FUDR, day 1 infection	50.7±1.0*	66	-1% (-12%age1)	88/90	0.7829 (<0.0001age1)
	age-1(hx546); daf-18(nr2037)/PA14 with FUDR, day 1 infection	42.8±1.3*	53	-16% (-26%age1)	88/90	<0.0001 (<0.0001age1)
3	Wild-type (N2)/PA14 with FUDR, day 1 infection	64.2±0.9*	77		90/90		Supplementary Fig. 3h
	age-1(hx546)/PA14 with FUDR, day 1 infection	78.6±1.6*	97	0.22	90/90	0.0001	Supplementary Fig. 3h
	age-1(hx546); daf-18(yh1)/PA14 with FUDR, day 1 infection	69.7±0.9*	97	8% (-11%age1)	90/90	0.0001 (<0.0001age1)	Supplementary Fig. 3h
	age-1(hx546); daf-18(nr2037)/PA14 with FUDR, day 1 infection	53.9±0.9*	70	-16% (-31%age1)	89/90	<0.0001 (<0.0001age1)	Supplementary Fig. 3h
4	Wild-type (N2)/PA14 with FUDR, day 1 infection	61.7±1.0*	76		85/90
	age-1(hx546)/PA14 with FUDR, day 1 infection	77.7±1.7*	97	0.26	89/90	<0.0001
	age-1(hx546); daf-18(yh1)/PA14 with FUDR, day 1 infection	64.0±1.0*	76	4% (-18%age1)	87/90	0.1696 (<0.0001age1)
	age-1(hx546); daf-18(nr2037)/PA14 with FUDR, day 1 infection	48.3±0.8*	70	-22% (-38%age1)	90/90	<0.0001 (<0.0001age1)
1	Wild-type (N2)/PA14 with FUDR	64.9±1.2*	77		58/90
	daf-2(e1370)/PA14 with FUDR	98.4±3.7*	119	0.52	72/90	<0.0001	Supplementary Fig. 6c
	daf-2(e1370); daf-18(yh1)/PA14 with FUDR	80.0±2.0*	90	23% (-19%d2)	76/90	<0.0001 (<0.0001d2)	Supplementary Fig. 6c
	daf-2(e1370); daf-18(syb499)/PA14 with FUDR	76.3±1.5*	90	18% (-23%d2)	78/90	<0.0001 (<0.0001d2)	Supplementary Fig. 6c
	daf-2(e1370); daf-18(nr2037)/PA14 with FUDR	62.9±1.0*	77	-3% (-36%d2)	88/90	0.0843 (<0.0001d2)	Supplementary Fig. 6c
	daf-2(e1370); daf-18(e1375)/PA14 with FUDR	64.5±1.3*	77	-1% (-35%d2)	78/90	0.8087 (<0.0001d2)	Supplementary Fig. 6c
	daf-2(e1370); daf-18(ok480)/PA14 with FUDR	65.7±1.2*	77	1% (-33%d2)	80/90	0.6452 (<0.0001d2)	Supplementary Fig. 6c
	daf-2(e1370); daf-18(mg198)/PA14 with FUDR	65.2±1.3*	77	1% (-34%d2)	83/90	0.7159 (<0.0001d2)	Supplementary Fig. 6c
	daf-2(e1370); daf-18(pe407)/PA14 with FUDR	57.3±1.4*	66	-12% (-42%d2)	76/90	<0.0001 (<0.0001d2)	Supplementary Fig. 6c
	daf-2(e1370); daf-18(mu397)/PA14 with FUDR	62.3±1.0*	77	-4% (-37%d2)	89/90	0.0528 (<0.0001d2)	Supplementary Fig. 6c
	daf-2(e1370); daf-18(mu398)/PA14 with FUDR	60.7±1.1*	77	-6% (-38%d2)	90/90	<0.01 (<0.0001d2)	Supplementary Fig. 6c
2	Wild-type (N2)/PA14 with FUDR	59.7±1.2*	80		49/90
	daf-2(e1370)/PA14 with FUDR	94.7±5.2*	125	0.59	33/90	<0.0001	Supplementary Fig. 6c
	daf-2(e1370); daf-18(yh1)/PA14 with FUDR	71.8±1.4*	93	20% (-24%d2)	69/90	<0.0001 (<0.0001d2)	Supplementary Fig. 6c
	daf-2(e1370); daf-18(syb499)/PA14 with FUDR	70.0±1.8*	80	17% (-26%d2)	66/90	<0.0001 (<0.0001d2)	Supplementary Fig. 6c
	daf-2(e1370); daf-18(nr2037)/PA14 with FUDR	61.5±1.0*	80	3% (-35%d2)	82/90	0.3067 (<0.0001d2)	Supplementary Fig. 6c
	daf-2(e1370); daf-18(e1375)/PA14 with FUDR	64.9±1.1*	80	9% (-31%d2)	72/90	<0.01 (<0.0001d2)	Supplementary Fig. 6c
	daf-2(e1370); daf-18(ok480)/PA14 with FUDR	64.5±1.6*	80	8% (-32%d2)	71/90	<0.05 (<0.0001d2)	Supplementary Fig. 6c
	daf-2(e1370); daf-18(mg198)/PA14 with FUDR	66.6±1.7*	80	12% (-30%d2)	70/90	<0.01 (<0.0001d2)	Supplementary Fig. 6c
	daf-2(e1370); daf-18(pe407)/PA14 with FUDR	60.6±1.4*	80	2% (-36%d2)	56/90	0.8229 (<0.0001d2)	Supplementary Fig. 6c
	daf-2(e1370); daf-18(mu397)/PA14 with FUDR	65.0±1.5*	80	9% (-31%d2)	72/90	<0.05 (<0.0001d2)	Supplementary Fig. 6c
	daf-2(e1370); daf-18(mu398)/PA14 with FUDR	59.0±1.1*	80	-1% (-38%d2)	68/90	0.6946 (<0.0001d2)	Supplementary Fig. 6c
1	Wild-type (N2) control RNAi/FUDR	17.7±0.4#	20		108/120		Supplementary Fig. 10a,d
	daf-2(e1370) control RNAi/FUDR	38.7±1.0#	47	1.19	117/120	<0.0001	Supplementary Fig. 10a,d
	daf-18(yh1) control RNAi/FUDR	12.8±0.2#	16	-0.28	96/120	<0.0001
	daf-18(nr2037) control RNAi/FUDR	12.3±0.2#	14	-0.31	104/120	<0.0001
	daf-2(e1370); daf-18(yh1) control RNAi/FUDR	24.7±0.7#	31	39% (-36%d2i)	108/120	<0.0001 (<0.0001d2i)	Fig. 6a,d
	daf-2(e1370); daf-18(nr2037) control RNAi/FUDR	12.8±0.3#	16	-28% (-67%d2i)	109/120	<0.0001 (<0.0001d2i)	Fig. 6a,d
	Wild-type (N2) daf-16 RNAi/FUDR	13.6±0.3#	16	-0.23	100/120	<0.0001	Supplementary Fig. 10a
	daf-2(e1370) daf-16 RNAi/FUDR	19.8±0.4#	22	12% (-49%d2i)	113/120	<0.01 (<0.0001d2i)	Supplementary Fig. 10a
	daf-18(yh1) daf-16 RNAi/FUDR	11.4±0.2#	14	-36% (-11%yh1i)	97/120	<0.0001 (<0.0001yh1i)
	daf-18(nr2037) daf-16 RNAi/FUDR	12.3±0.2#	14	-30% (1%nri)	82/90	<0.0001 (0.9501nri)
	daf-2(e1370); daf-18(yh1) daf-16 RNAi/FUDR	14.3±0.3#	18	-19% (-42%d2yh1i)	117/120	<0.0001 (<0.0001d2yh1i)	Fig. 6a
	daf-2(e1370); daf-18(nr2037) daf-16 RNAi/FUDR	11.1±0.2#	16	-37% (-13%d2nri)	116/120	<0.0001 (<0.0001d2nri)	Fig. 6a
	Wild-type (N2) pmk-1 RNAi/FUDR	18.8±0.5#	22	0.06	95/120	<0.05	Supplementary Fig. 10d
	daf-2(e1370) pmk-1 RNAi/FUDR	32.7±0.7#	36	85% (-16%d2i)	113/120	<0.0001 (<0.0001d2i)	Supplementary Fig. 10d
	daf-18(yh1) pmk-1 RNAi/FUDR	13.4±0.2#	16	-24% (5%yh1i)	111/120	<0.0001 (<0.05yh1i)
	daf-18(nr2037) pmk-1 RNAi/FUDR	13.1±0.2#	16	-26% (7%nri)	111/120	<0.0001 (<0.01nri)
	daf-2(e1370); daf-18(yh1) pmk-1 RNAi/FUDR	23.5±0.6#	29	33% (-5%d2yh1i)	113/120	<0.0001 (0.0712d2yh1i)	Fig. 6d
	daf-2(e1370); daf-18(nr2037) pmk-1 RNAi/FUDR	15.4±0.3#	18	-13% (21%d2nri)	120/120	<0.0001 (<0.0001d2nri)	Fig. 6d
2	Wild-type (N2) control RNAi/FUDR	17.1±0.5#	20		84/120
	daf-2(e1370) control RNAi/FUDR	34.8±1.0#	42	1.03	83/120	<0.0001
	daf-18(yh1) control RNAi/FUDR	10.7±0.1#	14	-0.38	91/120	<0.0001
	daf-18(nr2037) control RNAi/FUDR	10.6±0.2#	14	-0.38	94/120	<0.0001
	daf-2(e1370); daf-18(yh1) control RNAi/FUDR	23.7±0.6#	29	38% (-32%d2i)	92/120	<0.0001 (<0.0001d2i)
	daf-2(e1370); daf-18(nr2037) control RNAi/FUDR	12.7±0.2#	16	-26% (-63%d2i)	106/120	<0.0001 (<0.0001d2i)
	Wild-type (N2) daf-16 RNAi/FUDR	12.0±0.2#	14	-0.3	86/120	<0.0001
	daf-2(e1370) daf-16 RNAi/FUDR	19.4±0.5#	21	13% (-44%d2i)	93/120	<0.01 (<0.0001d2i)
	daf-18(yh1) daf-16 RNAi/FUDR	10.1±0.1#	14	-41% (-6%yh1i)	102/120	<0.0001 (<0.01yh1i)
	daf-18(nr2037) daf-16 RNAi/FUDR	10.0±0.1#	-	-42% (-6%nri)	89/120	<0.0001 (<0.01nri)
	daf-2(e1370); daf-18(yh1) daf-16 RNAi/FUDR	14.1±0.3#	16	-18% (-40%d2yh1i)	96/120	<0.0001 (<0.0001d2yh1i)
	daf-2(e1370); daf-18(nr2037) daf-16 RNAi/FUDR	10.6±0.1#	-	-38% (-16%d2nri)	96/120	<0.0001 (<0.0001d2nri)
	Wild-type (N2) pmk-1 RNAi/FUDR	16.5±0.4#	20	-0.04	101/120	0.1533
	daf-2(e1370) pmk-1 RNAi/FUDR	25.6±0.7#	31	49% (-26%d2i)	116/120	<0.0001 (<0.0001d2i)
	daf-18(yh1) pmk-1 RNAi/FUDR	11.6±0.2#	14	-32% (8%yh1i)	95/120	<0.0001 (<0.0001yh1i)
	daf-18(nr2037) pmk-1 RNAi/FUDR	10.9±0.2#	14	-36% (3%nri)	105/120	<0.0001 (0.1502nri)
	daf-2(e1370); daf-18(yh1) pmk-1 RNAi/FUDR	22.6±0.7#	29	32% (-4%d2yh1i)	91/120	<0.0001 (0.5059d2yh1i)
	daf-2(e1370); daf-18(nr2037) pmk-1 RNAi/FUDR	14.3±0.3#	16	-17% (12%d2nri)	107/120	<0.0001 (<0.0001d2nri)
1	Wild-type (N2)/OP50 without FUDR	16.5±0.4#	18		109/180		Supplementary Fig. 2c, Supplementary Fig. 10b
	daf-2(e1370)/OP50 without FUDR	36.5±1.1#	43	1.21	105/120	<0.0001	Supplementary Fig. 2c, Supplementary Fig. 10b
	daf-18(yh1)/OP50 without FUDR	11.5±0.2#	13	-0.3	114/180	<0.0001	Supplementary Fig. 2c
	daf-18(nr2037)/OP50 without FUDR	12.2±0.2#	15	-0.26	145/180	<0.0001	Supplementary Fig. 2c
	daf-2(e1370); daf-18(yh1)/OP50 without FUDR	28.4±0.8#	32	72% (-22%d2)	62/180	<0.0001 (<0.0001d2)	Fig. 6b, Supplementary Fig. 2c
	daf-2(e1370); daf-18(nr2037)/OP50 without FUDR	13.5±0.2#	15	-18% (-63%d2)	333/420	<0.0001 (<0.0001d2)	Fig. 6b, Supplementary Fig. 2c
	skn-1(lax188)/OP50 without FUDR	12.3±0.3#	14	-0.25	100/180	<0.0001	Supplementary Fig. 10b
	daf-2(e1370); skn-1(lax188)/OP50 without FUDR	24.0±1.3#	35	46% (-34%d2)	55/150	<0.0001 (<0.0001d2)	Supplementary Fig. 10b
	daf-18(yh1) skn-1(lax188)/OP50 without FUDR	11.0±0.2#	15	-33% (-5%yh1)	63/150	<0.0001 (<0.05yh1)
	daf-18(nr2037) skn-1(lax188)/OP50 without FUDR	10.6±0.3#	15	-36% (-14%nr)	45/180	<0.0001 (<0.0001nr)
	daf-2(e1370); daf-18(yh1) skn-1(lax188)/OP50 without FUDR	22.4±0.6#	29	36% (-21%d2yh1)	108/150	<0.0001 (<0.0001d2yh1)	Fig. 6b
	daf-2(e1370); daf-18(nr2037) skn-1(lax188)/OP50 without FUDR	14.0±0.2#	15	-15% (4%d2nr)	157/330	<0.0001 (0.181d2nr)	Fig. 6b
2	Wild-type (N2)/OP50 without FUDR	16.7±0.4#	20		77/180
	daf-2(e1370)/OP50 without FUDR	40.3±1.0#	49	1.41	137/180	<0.0001
	daf-18(yh1)/OP50 without FUDR	11.9±0.3#	16	-0.29	125/180	<0.0001
	daf-18(nr2037)/OP50 without FUDR	13.7±0.3#	16	-0.18	93/180	<0.0001
	daf-2(e1370); daf-18(yh1)/OP50 without FUDR	26.1±0.9#	30	56% (-35%d2)	62/150	<0.0001 (<0.0001d2)
	daf-2(e1370); daf-18(nr2037)/OP50 without FUDR	13.4±0.2#	16	-20% (-67%d2)	239/360	<0.0001 (<0.0001d2)
	skn-1(lax188)/OP50 without FUDR	11.4±0.2#	15	-0.32	101/180	<0.0001
	daf-2(e1370); skn-1(lax188)/OP50 without FUDR	30.8±1.9#	41	84% (-24%d2)	45/145	<0.0001 (<0.0001d2)
	daf-18(yh1) skn-1(lax188)/OP50 without FUDR	9.2±0.2#	12	-45% (-23%yh1)	80/180	<0.0001 (<0.0001yh1)
	daf-18(nr2037) skn-1(lax188)/OP50 without FUDR	8.3±0.2#	-	-51% (-40%nr)	43/134	<0.0001 (<0.0001nr)
	daf-2(e1370); daf-18(yh1) skn-1(lax188)/OP50 without FUDR	21.2±0.6#	25	27% (-19%d2yh1)	73/180	<0.0001 (<0.0001d2yh1)
	daf-2(e1370); daf-18(nr2037) skn-1(lax188)/OP50 without FUDR	11.4±0.2#	14	-32% (-15%d2nr)	179/342	<0.0001 (<0.0001d2nr)
1	Wild-type (N2)/OP50 with FUDR	16.4±0.5#	20		133/150		Supplementary Fig. 10c
	daf-2(e1370)/OP50 with FUDR	44.0±1.1#	54	168%	137/150	<0.0001	Supplementary Fig. 10c
	daf-2(e1370); daf-18(yh1)/OP50 with FUDR	20.3±0.7#	27	24% (-54%d2)	136/150	<0.0001 (<0.0001d2)	Fig. 6c
	daf-2(e1370); daf-18(nr2037)/OP50 with FUDR	12.5±0.2#	15	-24% (-72%d2)	143/150	<0.0001 (<0.0001d2)	Fig. 6c
	skn-1(zj15)/OP50 with FUDR	14.0±0.3#	15	-15%	128/150	<0.0001	Supplementary Fig. 10c
	daf-2(e1370); skn-1(zj15)/OP50 with FUDR	49.5±1.2#	60	202% (13%d2)	137/150	<0.0001 (<0.0001d2)	Supplementary Fig. 10c
	daf-2(e1370); daf-18(yh1) skn-1(zj15)/OP50 with FUDR	17.5±0.5#	20	6% (-14%d2yh1)	123/150	0.0574 (<0.01d2yh1)	Fig. 6c
	daf-2(e1370); daf-18(nr2037) skn-1(zj15)/OP50 with FUDR	14.4±0.3#	17	-12% (16%d2nr)	131/150	<0.01 (<0.0001d2nr)	Fig. 6c
2	Wild-type (N2)/OP50 with FUDR	15.4±0.4#	18		112/120
	daf-2(e1370)/OP50 with FUDR	41.9±1.0#	50	172%	129/150	<0.0001
	daf-2(e1370); daf-18(yh1)/OP50 with FUDR	19.3±0.5#	24	25% (-54%d2)	145/150	<0.0001 (<0.0001d2)
	daf-2(e1370); daf-18(nr2037)/OP50 with FUDR	12.4±0.2#	15	-19% (-70%d2)	132/150	<0.0001 (<0.0001d2)
	skn-1(zj15)/OP50 withFUDR	15.3±0.3#	18	-1%	143/150	0.7935
	daf-2(e1370); skn-1(zj15)/OP50 with FUDR	48.6±1.3#	62	215% (16%d2)	136/150	<0.0001 (<0.0001d2)
	daf-2(e1370); daf-18(yh1) skn-1(zj15)/OP50 with FUDR	17.7±0.5#	20	14% (-8%d2yh1)	126/150	<0.01 (<0.05d2yh1)
	daf-2(e1370); daf-18(nr2037) skn-1(zj15)/OP50 with FUDR	12.6±0.2#	15	-18% (2%d2nr)	124/150	<0.0001 (0.2043d2nr)
3	daf-2(e1370)/OP50 with FUDR	36.6±1.0#	48		138/150
	daf-2(e1370); daf-18(yh1)/OP50 with FUDR	18.3±0.5#	24	-50%d2	138/150	<0.0001d2
	daf-2(e1370); daf-18(nr2037)/OP50 with FUDR	11.9±0.2#	14	-68%d2	146/150	<0.0001d2
	daf-2(e1370); daf-18(nr2037) skn-1(zj15)/OP50 with FUDR	13.4±0.2#	16	-63%d2 (13%d2nr)	139/150	<0.0001d2 (<0.0001d2nr)
4	daf-2(e1370)/OP50 with FUDR	34.9±0.8#	41	0	122/150
	daf-2(e1370); daf-18(yh1)/OP50 with FUDR	16.6±0.4#	20	-52%d2	126/150	<0.0001d2
	daf-2(e1370); daf-18(nr2037)/OP50 with FUDR	12.3±0.2#	15	-65%d2	118/150	<0.0001d2
	daf-2(e1370); daf-18(nr2037) skn-1(zj15)/OP50 with FUDR	12.9±0.2#	17	-63%d2 (5%d2nr)	111/150	<0.0001d2 (<0.05d2nr)
1	Wild-type (N2) control RNAi/PA14 with FUDR	56.2±1.4*	79		67/90		Supplementary Fig. 10f
	daf-2(e1370) control RNAi/PA14 with FUDR	87.7±4.8*	105	0.56	63/90	<0.0001	Supplementary Fig. 10f
	daf-18(yh1) control RNAi/PA14 with FUDR	47.5±1.8*	67	-0.16	29/90	<0.01
	daf-18(nr2037) control RNAi/PA14 with FUDR	53.0±1.2*	67	-0.06	89/90	0.0827
	daf-2(e1370); daf-18(yh1) control RNAi/PA14 with FUDR	80.0±1.8*	90	42% (-9%d2i)	77/90	<0.0001 (0.1609d2i)	Supplementary Fig. 10e
	daf-2(e1370); daf-18(nr2037) control RNAi/PA14 with FUDR	58.2±1.0*	79	4% (-34%d2i)	90/90	0.3624 (<0.0001d2i)	Supplementary Fig. 10e
	Wild-type (N2) pmk-1 RNAi/PA14 with FUDR	40.7±1.5*	55	-0.275476	41/90	<0.0001	Supplementary Fig. 10f
	daf-2(e1370) pmk-1 RNAi/PA14 with FUDR	49.0±1.8*	67	-13% (-44%d2i)	67/90	<0.0001 (<0.0001d2i)	Supplementary Fig. 10f
	daf-18(yh1) pmk-1 RNAi/PA14 with FUDR	36.8±1.4*	55	-35% (-23%yh1i)	34/90	<0.0001 (<0.0001yh1i)
	daf-18(nr2037) pmk-1 RNAi/PA14 with FUDR	31.2±1.0*	55	-44% (-41%nri)	83/90	<0.01 (<0.0001nri)
	daf-2(e1370); daf-18(yh1) pmk-1 RNAi/PA14 with FUDR	44.0±1.6*	55	-22% (-45%d2yh1i)	60/90	<0.0001 (<0.0001d2yh1i)	Supplementary Fig. 10e
	daf-2(e1370); daf-18(nr2037) pmk-1 RNAi/PA14 with FUDR	39.1±1.0*	55	-31% (-33%d2nri)	89/90	<0.0001 (<0.0001d2nri)	Supplementary Fig. 10e
2	Wild-type (N2) control RNAi/PA14 with FUDR	57.0±1.7*	74		60/80
	daf-2(e1370) control RNAi/PA14 with FUDR	91.3±3.6*	96	60%	65/90	<0.0001
	daf-18(yh1) control RNAi/PA14 with FUDR	45.4±1.3*	60	-20%	49/90	<0.0001
	daf-18(nr2037) control RNAi/PA14 with FUDR	45.7±1.1*	60	-20%	55/90	<0.0001
	daf-2(e1370); daf-18(yh1) control RNAi/PA14 with FUDR	77.0±1.4*	96	35% (-16%d2i)	80/90	<0.0001 (<0.01d2i)
	daf-2(e1370); daf-18(nr2037) control RNAi/PA14 with FUDR	60.5±1.2*	74	6% (-34%d2i)	85/90	0.1762 (<0.0001d2i)
	Wild-type (N2) pmk-1 RNAi/PA14 with FUDR	29.2±1.3*	47	-0.49	18/18	<0.0001
	daf-2(e1370) pmk-1 RNAi/PA14 with FUDR	53.0±2.1*	74	-7% (-42%d2i)	50/54	0.1999 (<0.0001d2i)
	daf-18(yh1) pmk-1 RNAi/PA14 with FUDR	31.7±1.2*	47	-44% (-30%yh1i)	35/35	<0.0001 (<0.0001yh1i)
	daf-18(nr2037) pmk-1 RNAi/PA14 with FUDR	31.4±0.8*	47	-45% (-31%nri)	63/64	<0.0001 (<0.0001nri)
	daf-2(e1370); daf-18(yh1) pmk-1 RNAi/PA14 with FUDR	45.5±1.6*	60	-20% (-41%d2yh1i)	48/90	<0.0001 (<0.0001d2yh1i)
	daf-2(e1370); daf-18(nr2037) pmk-1 RNAi/PA14 with FUDR	35.8±1.1*	47	-37% (-41%d2nri)	60/60	<0.0001 (<0.0001d2nri)
