# Supplementary material for: A PTEN variant uncouples longevity from impaired fitness in Caenorhabditis elegans with reduced insulin/IGF-1 signaling
Source: Nat Commun. 2021 Sep 24;12:5631. doi: 10.1038/s41467-021-25920-w (PMC8463539; doi:10.1038/s41467-021-25920-w)
Supplement: Supplementary file 6 — Supplementary Data 3 [file 41467_2021_25920_MOESM6_ESM.xlsx]

## Sheet: Supplementary Dataset 3
Supplementary Dataset 3. Statistical analysis of dauer assay data and additional repeats
Strain	Mean (%)			Number of animals	Number of replicates	Figure in text
	Dauer	Non-dauer larvae	Non-dauer adults
Wild-type (N2)	0	0	100	2461	5			Dauer assay data within the double-solid lines are obtained from same experimental sets.
daf-2(e1370)	100	0	0	1689	5	Supplementary Fig. 1a
daf-2(e1370); daf-18(yh1)	0	0	100	502	3	Supplementary Fig. 1a
daf-16(yh2); daf-2(e1370)	0	0	100	1402	2	Supplementary Fig. 1a
daf-16(yh3); daf-2(e1370)	0	0	100	536	2	Supplementary Fig. 1a
daf-2(e1370); daf-18(nr2037)	0	0	100	463	3
daf-16(mu86); daf-2(e1370)	0	0	100	196	2
daf-2(e1370)	100	0	0	606	2	Fig. 1b
daf-2(e1370); daf-18(yh1)	0	0	100	630	2	Fig. 1b
daf-2(e1370); daf-18(yh1); yhIs78[daf-18p::mCherry::daf-18 WT; odr-1p::RFP]	100	0	0	539	2	Fig. 1b
daf-2(e1370); daf-18(nr2037)	0	0	100	815	2
daf-2(e1370); daf-18(nr2037); yhIs78[daf-18p::mCherry::daf-18 WT; odr-1p::RFP]	100	0	0	433	2
Wild-type (N2)	7.1	21.2	71.7	1249	9	Supplementary Fig. 2e
tax-4(p678)	94.2	5.6	0.2	875	8	Supplementary Fig. 2e
daf-18(yh1)	0.3	21.1	78.7	1162	9	Supplementary Fig. 2e
daf-18(nr2037)	0	31.5	68.5	790	9	Supplementary Fig. 2e
Wild-type (N2)	0	0	100	464	3
daf-2(e1370)	100	0	0	365	3	Supplementary Fig. 6b
daf-2(e1370); daf-18(yh1)	0	42.1	57.9	240	3	Supplementary Fig. 6b
daf-2(e1370); daf-18(syb499)	0	35.2	64.8	375	3	Supplementary Fig. 6b
daf-2(e1370); daf-18(mg198)	0	0	100	341	3	Supplementary Fig. 6b
daf-2(e1370); daf-18(ok480)	0	10.5	89.5	162	3	Supplementary Fig. 6b
daf-2(e1370); daf-18(e1375)	0	32.7	67.3	254	3	Supplementary Fig. 6b
daf-2(e1370); daf-18(mu397)	0	0	100	309	3	Supplementary Fig. 6b
daf-2(e1370); daf-18(nr2037)	0	0	100	353	3	Supplementary Fig. 6b
daf-2(e1370); daf-18(mu398)	0	0	100	342	3	Supplementary Fig. 6b
daf-2(e1370); daf-18(pe407)	99.3	0	0.7	287	3	Supplementary Fig. 6b
