# Supplementary material for: A PTEN variant uncouples longevity from impaired fitness in Caenorhabditis elegans with reduced insulin/IGF-1 signaling
Source: Nat Commun. 2021 Sep 24;12:5631. doi: 10.1038/s41467-021-25920-w (PMC8463539; doi:10.1038/s41467-021-25920-w)
Supplement: Supplementary file 7 — Supplementary Data 4 [file 41467_2021_25920_MOESM7_ESM.xlsx]

## Sheet: Supplementary Dataset 4
Supplementary Dataset 4. Statistical analysis of swimming and feeding rate assay data and additional repeats
Supplementary Data 4a. Statistical analysis of feeding rate assay data shown in Fig. 1
Feeding rate on PA14-GFP																	Feeding and swimming assay data within the double-solid lines are obtained from same experimental sets. All p values for single mutants were calculated against wild-type (N2). All p values for RNAi experiments were calculated against N2 worms treated with control RNAi.
Strain		Mean feeding rate (/min) ± S.E.M.			p value vs. control	Figure in text											d2: p value against daf-2(e1370)
Conditions		After 36 hrs infection (n=30, 3 replicates)															d2yh1: p value against daf-2(e1370); daf-18(yh1)
Wild-type (N2)		34.3±6.4				Fig. 1h											d2nr: p value against daf-2(e1370); daf-18(nr2037)
daf-2(e1370)		22.5±6.6			0.2476	Fig. 1h											age1: p value against age-1(hx546)
daf-2(e1370); daf-18(yh1)		90.3±8.8			<0.0001 (<0.0001d2)	Fig. 1h											d2i: p value against daf-2(e1370) treated with control RNAi
daf-2(e1370); daf-18(syb499)		64.5±9.4			<0.05 (<0.01d2)	Fig. 1h											d2yh1i: p value against daf-2(e1370); daf-18(yh1) treated with control RNAi
daf-2(e1370); daf-18(nr2037)		46.8±9.6			0.3099 (<0.05d2)	Fig. 1h											d2nri: p value against daf-2(e1370); daf-18(nr2037) treated with control RNAi
Supplementary Data 4b. Statistical analysis of swimming rate assay data and additional repeats shown in Fig. 2 and Supplementary Fig. 2
Swimming rate
Strain	Mean swimming rate (/min) ± S.E.M.													p value vs. control (Day 0)	Figure in text
Conditions	Day 0 (n=90, 9 replicates)	Day 3 (n=10, 1 replicate)	Day 6 (n=10, 1 replicate)	Day 9 (n=10, 1 replicate)	Day 11 (n=10, 1 replicate)	Day 14 (n=10, 1 replicate)	Day 17 (n=10, 1 replicate)	Day 21 (n=10, 1 replicate)	Day 24 (n=10, 1 replicate)	Day 27 (n=10, 1 replicate)	Day 30 (n=10, 1 replicate)	Day 33 (n=10, 1 replicate)	Day 36 (n=10, 1 replicate)
Wild-type (N2)	125.6±2.7	111±2.7	93±5.9	54.4±14.2	20.6±9.8	6.0±2.9	0.4±0.4								Fig. 2c,e, Supplementary Fig. 2f
daf-18(yh1)	125.5±1.6	104.2±2.6	25.6±6.7	6.8±3.1	2.6±0.8	0.2±0.2								0.9887	Supplementary Fig. 2f
daf-18(nr2037)	120.1±2.0	89.6±8.0	14.4±2.8	3.0±2.4	0.2±0.2									0.1024	Supplementary Fig. 2f
daf-2(e1370)	99.2±1.3	62.8±5.8	73.2±6.7	49.6±7.3	38.4±6.3	27.0±6.3	22.0±3.3	23±4.8	14.6±3.9	15.6±3.4	2.8±1.0	1.2±0.9	0.4±0.4	<0.0001	Fig. 2c,e
daf-2(e1370); daf-18(yh1)	132.4±1.7	111.2±2.9	104.4±6.3	71.8±8.9	33.6±6.1	19.0±5.1	25.0±6.8	6.0±1.8	8.8±4.7	2.0±1.0	0.2±0.2			<0.05 (<0.0001d2)	Fig. 2c,e
daf-2(e1370); daf-18(nr2037)	94.2±3.4	69.2±9.6	16.6±7.4	2.0±1.2	0.8±0.4	1.4±0.7								<0.0001 (0.1644d2)	Fig. 2c,e
Supplementary Data 4c. Statistical analysis of feeding rate assay data and additional repeats shown in Fig. 2 and Supplementary Fig. 2
Feeding rate
Strain	Mean feeding rate (/min) ± S.E.M.									p value vs. control (Day 0)	Figure in text
Conditions	Day 0 (n=10, 1 replicate)	Day 3 (n=10, 1 replicate)	Day 6 (n=10, 1 replicate)	Day 9 (n=10, 1 replicate)	Day 11 (n=10, 1 replicate)	Day 14 (n=10, 1 replicate)
Wild-type (N2)	250.0±3.8	262.0±9.8	171.8±10.4	125.0±25.6	54.8±20.9	4.2±2.3					Fig. 2d,i, Supplementary Fig. 2g
daf-18(yh1)	255.8±5.4	274.0±10.2	198.8±10.2	35.4±9.0	0.2±0.2					0.3908	Supplementary Fig. 2g
daf-18(nr2037)	242.8±3.2	258.2±6.4	182.0±20.3	14.6±4.9	4.4±3.4					0.1627	Supplementary Fig. 2g
Conditions	Day 0 (n=50, 5 replicates)	Day 3 (n=50, 5 replicates)	Day 6 (n=50, 5 replicates)	Day 9 (n=50, 5 replicates)	Day 11 (n=50, 5 replicates)	Day 14 (n=40, 4 replicates)	Day 15 (n=10, 1 replicate)	Day 17 (n=30, 3 replicates)	Day 18 (n=20, 2 replicates)
daf-2(e1370)	195.0±5.6	181.7±6.8	158.4±6.8	100.0±9.0	62.6±8.5	33.0±7.3	15.4±7.7	2.7±0.9	9.8±5.2	<0.0001	Fig. 2d,i
daf-2(e1370); daf-18(yh1)	269.6±2.5	263.72±3.4	241.5±4.8	119.8±10.1	62.1±9.0	30.4±4.6	27.8±11.1	8.9±1.9	13.0±3.2	<0.01 (<0.0001d2)	Fig. 2d,i
daf-2(e1370); daf-18(nr2037)	273.1±3.3	255.0±4.6	207.0±5.8	87.4±10.0	28.8±4.8	3.1±2.1				<0.01	Fig. 2d,i
Supplementary Data 4d. Statistical analysis of swimming rate assay data and additional repeats shown in Fig. 6 and Supplementary Fig. 3
Swimming rate
Strain	Mean swimming rate (/min) ± S.E.M.		p value vs. control (Day 0)	p value vs. control (Day 7)	Figure in text
Conditions	Day 0 (n=30, 3 replicates)	Day 7 (n=30, 3 replicates)
Wild-type (N2)	117.1±3.2	77.9±5.6
daf-2(e1370)	89.8±9.7	88.7±4.1	<0.0001	<0.01
daf-2(e1370); daf-18(yh1)	132.0±0.8	105.0±3.4	<0.01 (<0.0001d2)	<0.0001 (<0.0001d2)	Fig. 6e,f
daf-2(e1370); daf-18(nr2037)	83.8±3.0	38.9±3.7	<0.0001 (0.4823d2)	<0.0001 (<0.0001d2)	Fig. 6e,f
daf-16(mu86)	107.8±2.9	71.0±5.8	0.1065	0.1898
daf-16(mu86); daf-2(e1370)	129.8±3.0	75.5±2.8	<0.01 (<0.0001d2)	0.6567 (<0.05d2)
daf-16(mu86); daf-2(e1370); daf-18(yh1)	121.1±10.1	59.2±3.0	0.51453 (0.07d2yh1)	<0.01 (<0.0001d2yh1)	Fig. 6e
daf-16(mu86); daf-2(e1370); daf-18(nr2037)	95.5±5.7	71.5±1.8	<0.01 (0.2180d2nr)	0.2557 (<0.0001d2nr)	Fig. 6e
skn-1(lax188)	102.0±5.3	81.6±3.7	<0.01	0.4359
daf-2(e1370); skn-1(lax188)	98.3±4.8	82.1±4.6	<0.0001 (0.1777d2)	0.4656 (0.2232d2)
daf-2(e1370); daf-18(yh1) skn-1(lax188)	110.5±1.3	90.1±8.7	0.1744 (<0.0001d2yh1)	<0.05 (<0.01d2yh1)	Fig. 6f
daf-2(e1370); daf-18(nr2037) skn-1(lax188)	74.7±1.9	49.0±4.1	<0.0001 (0.3132d2nr)	<0.0001 (0.1345d2nr)	Fig. 6f
Wild-type (N2)	111.3±3.2	75.3±9.2
daf-2(e1370)	94.1±3.9	68.1±10.7	<0.05	0.6368
daf-2(e1370); daf-18(yh1)	126.9±5.0	99.1±11.5	0.0583 (<0.0001d2)	0.1820 (<0.0001d2)	Fig. 6g
daf-2(e1370); daf-18(nr2037)	41.7±7.2	35.3±10.9	<0.01 (<0.0001d2)	<0.05 (<0.0001d2)	Fig. 6g
skn-1(zj15)	99.3±9.5	68.8±2.6	0.3007	0.5331
daf-2(e1370); skn-1(zj15)	102.3±2.4	67.3±12.1	0.0908 (0.1496d2)	0.6238 (0.9597d2)
daf-2(e1370); daf-18(yh1) skn-1(zj15)	122.5±2.4	89.5±11.3	0.0501 (0.4689d2yh1)	0.3859 (0.5838d2yh1)	Fig. 6g
daf-2(e1370); daf-18(nr2037) skn-1(zj15)	44.8±5.6	34.8±9.1	<0.01 (0.7527d2nr)	<0.05 (0.9719d2nr)	Fig. 6g
Wild-type (N2) control RNAi	107.9±4.5	65.0±3.0
daf-2(e1370) control RNAi	91.1±1.9	75.5±4.8	<0.0001	<0.05
daf-2(e1370); daf-18(yh1) control RNAi	131.1±5.1	84.1±7.9	<0.0001 (<0.0001d2i)	<0.01 (0.0912d2)	Fig. 6h
daf-2(e1370); daf-18(nr2037) control RNAi	66.4±7.9	32.1±8.4	<0.0001 (<0.01d2i)	<0.0001 (<0.0001d2)	Fig. 6h
Wild-type (N2) pmk-1 RNAi	90.9±4.1	64.5±7.7	<0.01	<0.05
daf-2(e1370) pmk-1 RNAi	96.6±3.8	76.5±0.1	<0.01 (0.0666d2i)	<0.05 (0.8344d2)
daf-2(e1370); daf-18(yh1) pmk-1 RNAi	118.9±4.1	63.5±4.3	<0.05 (<0.01d2yh1i)	0.76305 (<0.01d2yh1)	Fig. 6h
daf-2(e1370); daf-18(nr2037) pmk-1 RNAi	87.4±6.4	50.8±4.4	<0.05 (<0.05d2nri)	0.0526 (<0.05d2nr)	Fig. 6h
Wild-type (N2)	101.8±3.2	58.6±3.1			Supplementary Fig. 3i,j
age-1(hx546)	106.9±1.1	54.2±4.4	0.206	0.4574	Supplementary Fig. 3i,j
age-1(hx546); daf-18(yh1)	107.3±1.5	65.8±2.1	0.1918 (0.8164age1)	0.1261 (0.0765age1)	Supplementary Fig. 3i,j
age-1(hx546); daf-18(nr2037)	99.1±1.9	45.3±3.6	0.5012 (<0.05age1)	<0.05 (0.1904age1)	Supplementary Fig. 3i,j
