# Supplementary material for: A PTEN variant uncouples longevity from impaired fitness in Caenorhabditis elegans with reduced insulin/IGF-1 signaling
Source: Nat Commun. 2021 Sep 24;12:5631. doi: 10.1038/s41467-021-25920-w (PMC8463539; doi:10.1038/s41467-021-25920-w)
Supplement: Supplementary file 8 — Supplementary Data 5 [file 41467_2021_25920_MOESM8_ESM.xlsx]

## Sheet: Supplementary Dataset 5
Supplementary Dataset 5. List of qRT-PCR primers used in this study
Primer	Sequence (5' to 3')	Note	Primer	Sequence (5' to 3')	Note
ama-1 forward	TGGAACTCTGGAGTCACACC	Control	F17B5.1 forward	CGAACTTGTGGCTGAGAATGAA	Fig. 4g-i
ama-1 reverse	CATCCTCCTTCATTGAACGG	Control	F17B5.1 reverse	CAACAAGTTCTTCTTGAAATCCG	Fig. 4g-i
pmp-3 forward	GTTCCCGTGTTCATCACTCAT	Control	col-62 forward	CAAGGGCTTTGCCAATGATGC	Fig. 4g-i
pmp-3 reverse	ACACCGTCGAGAAGCTGTAGA	Control	col-62 reverse	GAGATTGCTTCTTTTGACGACGA	Fig. 4g-i
daf-16 forward	GCTGGAGGGCAGCATATTCA	RNAi confirmation	irg-5 forward	CTCAAATTATCAACAAGTGATCAAG	Fig. 4g-i
daf-16 reverse	CTCACTCCTCGCTGCTTTG	RNAi confirmation	irg-5 reverse	CAACCTGATCGTTATTTGCTGCT	Fig. 4g-i
skn-1 forward	CGGAGATGTCATTAAGCGAG	RNAi confirmation	dod-24 forward	CTGTTACTTTCTACAAACACTTC	Fig. 4g-i
skn-1 reverse	GCAACCTTGTTCTTTCCGC	RNAi confirmation	dod-24 reverse	GTTCTGGAGCAATTCAATTTTAC	Fig. 4g-i
pmk-1 forward	CCAACTGAGACATCTTACAATCC	RNAi confirmation	nspc-16 forward	GCTGGCTCTTCGCATCCTTG	Fig. 4g-i
pmk-1 reverse	GTGGGGGGATAGCACATTGT	RNAi confirmation	nspc-16 reverse	GATTCTCCACCGTTGACACCT	Fig. 4g-i
dhs-26 forward	CTCGCTGGGTGGAATAATGTAC	Fig. 4g-i	clec-190 forward	GACTATTATGATTGTGAACCTGAAC	Fig. 4g-i
dhs-26 reverse	CCAGTGTCCTGCAACTCTTGT	Fig. 4g-i	clec-190 reverse	GGCCAGAAAAATCCGGTTCC	Fig. 4g-i
asm-3 forward	GGAGATCGCATCAATTTCTGG	Fig. 4g-i	ZK970.7 forward	GGAGGAAAAGTTGCAGCTGAT	Fig. 4g-i
asm-3 reverse	GTCTCCAACATTTTCTGCATCTTG	Fig. 4g-i	ZK970.7 reverse	CAGCTTTCTTTGCTTCTGGTGAG	Fig. 4g-i
R05H10.7 forward	CAGGGCCCTAAAACTAATCAAAT	Fig. 4g-i	ZK1025.3 forward	CTCAAAGGGAAATATGTTGAGTTCT	Fig. 4g-i
R05H10.7 reverse	CCGCTCTGTGTAGTGACTAC	Fig. 4g-i	ZK1025.3 reverse	CGTCTTTGTTGTACACGTGAC	Fig. 4g-i
ilys-6 forward	CCTGGTAAGCGAGCCGGA	Fig. 4g-i	irg-4 forward	GAGGATGTCCATTTCCATCGC	Fig. 4g-i
ilys-6 reverse	GTAGCGATTGTAGTAGCTCTGA	Fig. 4g-i	irg-4 reverse	CGGTAGATTGCTAATGGGTTCT	Fig. 4g-i
Y39G8B.7 forward	GTAAGGATTGCAGTCCAAACTGT	Fig. 4g-i	M199.9 forward	CAGATGGATTATGAGACTTACGA	Fig. 4g-i
Y39G8B.7 reverse	CGTTTTTGCACAGTACCTCTCT	Fig. 4g-i	M199.9 reverse	CACTCCAAGTCTGGTCCCGG	Fig. 4g-i
K02F2.5 forward	CAAGACAAAAGGATACGTGCC	Fig. 4g-i	cut-2 forward	GCGCTCCACCACCACCAC	Fig. 4g-i
K02F2.5 reverse	GTTCCCAGAACAGACGAATCAT	Fig. 4g-i	cut-2 reverse	CCTCCTCCGAGGGATGGAA	Fig. 4g-i
dlhd-1 forward	CTAGGGATTTGGCTAAGCTCG	Fig. 4g-i	nspc-13 forward	CCTTCGCACCCTCGTTGC	Fig. 4g-i
dlhd-1 reverse	GCCTAGAAGTTGCCCCATAATTG	Fig. 4g-i	nspc-13 reverse	GCGTAAGATTCACCACCATTG	Fig. 4g-i
F15B9.6 forward	GGAAGGTGATGATAACTTGAGAG	Fig. 4g-i	cnc-4 forward	GTCTTCTGCACAATGGGGCTA	Fig. 4g-i
F15B9.6 reverse	GCTTGTTCCAGTTGTTGAGAATG	Fig. 4g-i	cnc-4 reverse	CCGTAGCCACCGTACATTCC	Fig. 4g-i
pud-4 forward	GCTGGAAAGGATGGAAAGGG	Fig. 4g-i	oac-20 forward	CCAGACGTGCTCCTTCCTGT	Fig. 4g-i
pud-4 reverse	CGTGTGTTTCTTCCATTTGGC	Fig. 4g-i	oac-20 reverse	CCACGATTCCTGAGAGCAAGA	Fig. 4g-i
F56D6.9 forward	GTGGTGCTGGAGCAAACGT	Fig. 4g-i	nspc-18 forward	GCTGGCTCTTCGCATCCTTG	Fig. 4g-i
F56D6.9 reverse	CCGAGGACTCCTCCGACT	Fig. 4g-i	nspc-18 reverse	GGATTCTCCACCGTTGACAC	Fig. 4g-i
Y68A4A.13 forward	CCCAAGAGTAGTGATCGTCG	Fig. 4g-i	dod-22 forward	CCATTTCCAAACATAGATATTGGC	Fig. 4g-i
Y68A4A.13 reverse	CCACTGCTTTCGGACCCCT	Fig. 4g-i	dod-22 reverse	CCACCTCTACTATAAATTGATTG	Fig. 4g-i
pud-3 forward	GAGGTTCAGTTCATTTCGCCAA	Fig. 4g-i	clec-209 forward	GCATCAATCGTTCGTAGCCAAA	Fig. 4g-i
pud-3 reverse	CACTGCTTCTGTGGGTTTTGG	Fig. 4g-i	clec-209 reverse	CCAATACATTGTGGTTCCGTC	Fig. 4g-i
T22B7.7 forward	GGCGCTCCAATCAAAGGGTT	Fig. 4g-i	oac-6 forward	GAACAATACGATGCTTGGGGTA	Fig. 4g-i
T22B7.7 reverse	CATCGTCCGAACTTCTGGAT	Fig. 4g-i	oac-6 reverse	CTTCCCACTTATCCGCTCAC	Fig. 4g-i
F55B12.10 forward	GAGCAAAAGCACCAGAAAGAAAT	Fig. 4g-i	T02G5.3 forward	GATGACATTTTGGGTTCAGTTAAAG	Fig. 4g-i
F55B12.10 reverse	GTCGATGGATACGGCTTGTC	Fig. 4g-i	T02G5.3 reverse	CCAATATCAACATATCCATCACTTC	Fig. 4g-i
Y47D7A.6 forward	CCGTATCTACTTCAGAGTCTCG	Fig. 4g-i	cnc-2 forward	CCAGGAATGATGGGCGGCTA	Fig. 4g-i
Y47D7A.6 reverse	CACTGCTTCTTCTGCTGGAATC	Fig. 4g-i	cnc-2 reverse	CTTGCCCATGAGCATTCCAA	Fig. 4g-i
Y24F12A.3 forward	GGACGACGACGAGGAGATTT	Fig. 4g-i	nspc-17 forward	GCTGGCTCTTCGCATCCTTG	Fig. 4g-i
Y24F12A.3 reverse	CTCGATCCAATTCAACTCCAGA	Fig. 4g-i	nspc-17 reverse	CCACCGTTGACACCTGCACA	Fig. 4g-i
C06G3.3 forward	GATCAAAGCCAACACGAGTCA	Fig. 4g-i	C32H11.4 forward	GGGTGATAAGCATTCATACTTC	Fig. 4g-i
C06G3.3 reverse	GGTATATTAAATGGAAGCCACCA	Fig. 4g-i	C32H11.4 reverse	CGTTGTTCAAACAAAATTGGAG	Fig. 4g-i
col-81 forward	CCAAGCTTGACTCCGAGGTTG	Fig. 4g-i	F49F1.5 forward	GATCCGAAGAATAGCGAGCAA	Fig. 4g-i
col-81 reverse	CGAATTTCGATGGAACTCCGGT	Fig. 4g-i	F49F1.5 reverse	GTGTACCAACATGTACCGGTC	Fig. 4g-i
F45D11.2 forward	CCATTTGACAACTTCTATATGTTTG	Fig. 4g-i	nspc-19 forward	GCTGGCTCTTCGCATCCTTG	Fig. 4g-i
F45D11.2 reverse	GCACGAGAAACGATGACGTC	Fig. 4g-i	nspc-19 reverse	CACCGTTGACACCTGCACAAA	Fig. 4g-i
F45D11.3 forward	GCACACTTTCACAATTCTTGATG	Fig. 4g-i	clec-47 forward	CTACAGTGGATTTGCAAAAGCTTA	Fig. 4g-i
F45D11.3 reverse	CCATGATTTTCTTACTGTCACTATT	Fig. 4g-i	clec-47 reverse	GCACGTAGCACTGAACCACT	Fig. 4g-i
F45D11.4 forward	CACAATTCTTGATGTTGGAATGC	Fig. 4g-i	nlp-30 forward	GGAAGAGGATATGGTGGATAC	Fig. 4g-i
F45D11.4 reverse	CGTAGTAAGTCAACTTTTCCATG	Fig. 4g-i	nlp-30 reverse	GGGCGTCCCCACATTCCA	Fig. 4g-i
sod-3 forward	CTATCTTCTGGACCAACTTGG	Fig. 4g-i	drd-50 forward	CGCCCTCATTTCAACGACAG	Fig. 4g-i
sod-3 reverse	CGGTTCCCTGGATAACTTGC	Fig. 4g-i	drd-50 reverse	GTCATCTGAACAAGGCGCCA	Fig. 4g-i
nspa-4 forward	GAATGCCATCTACACTGCCG	Fig. 4g-i	nlp-25 forward	CTTACACTTGGCACAGTGCC	Fig. 4g-i
nspa-4 reverse	CAGAACATATCCTCGTTGGCG	Fig. 4g-i	nlp-25 reverse	CCACCTCCATATCCGCCAC	Fig. 4g-i
F01D5.3 forward	GTGTGGATACAAATGTTCATTGC	Fig. 4g-i	C06G1.2 forward	CCAGCTACCACTACTAAAGAAAT	Fig. 4g-i
F01D5.3 reverse	GCACAGTTTTGAATTCTTTCAGCA	Fig. 4g-i	C06G1.2 reverse	GGCTTCTTGAATCCAAGGAAG	Fig. 4g-i
nduo-2 forward	GTTATTCAAGAGTCTTTAGGTTTAT	Fig. 4g-i	nspc-10 forward	GTCTATGATGGTTCCTGCACAA	Fig. 4g-i
nduo-2 reverse	GTGGAGCGGTGCTACACC	Fig. 4g-i	nspc-10 reverse	GCTTGTTGCAACCGCTCATC	Fig. 4g-i
col-139 forward	CGAGATGGCTCATATTAAGAAGG	Fig. 4g-i	pqn-13 forward	CAGCTCTTCAGATTCAGGTTC	Fig. 4g-i
col-139 reverse	CCTCAACAGCAGCGTCATCTT	Fig. 4g-i	pqn-13 reverse	GGAGAGTTCCACAATCGCAC	Fig. 4g-i
K03H6.2 forward	GTGTTTGAACTCGATTACGCATA	Fig. 4g-i	pho-8 forward	GTGGCGACATGGAGACCGT	Fig. 4g-i
K03H6.2 reverse	GAACAGTGGGAGCCACTTG	Fig. 4g-i	pho-8 reverse	CAATCGAAGTCAACTGCCCC	Fig. 4g-i
ins-33 forward	CCATCATGGCCAGAAGCATTG	Fig. 4g-i	K04H4.2 forward	GCGAGACGACAGCTGATAGT	Fig. 4g-i
ins-33 reverse	CTGATGATACTCTCCTCACTG	Fig. 4g-i	K04H4.2 reverse	GCTGGAACAGATGGTACTGAT	Fig. 4g-i
col-129 forward	CAAGGAGGCAAGCAACGTCAA	Fig. 4g-i	nspc-9 forward	GCTGTCTATGATGGTTCCTGCA	Fig. 4g-i
col-129 reverse	GTTGCTGGCAGCAGAGTTGG	Fig. 4g-i	nspc-9 reverse	GTAGAGTTTGTTGCAACCGCTC	Fig. 4g-i
C30G12.2 forward	GCTTTGATGGTCCTATGACCG	Fig. 4g-i	K09C6.9 forward	CGCTATTCTGGGATGCGCTC	Fig. 4g-i
C30G12.2 reverse	GGACAGAATGAAGTGACAAGAATA	Fig. 4g-i	K09C6.9 reverse	GAATCGGTTCCATCTCCTTGG	Fig. 4g-i
grd-4 forward	GCTGTAGCTGTTCAAGGCC	Fig. 4g-i	T06D8.3 forward	CTATCTTGCTGGTCTCCTGATTG	Fig. 4g-i
grd-4 reverse	CATCACCAAAATAGCTCAACGTTC	Fig. 4g-i	T06D8.3 reverse	GGCGGTTATAGAAACATTGCAAAG	Fig. 4g-i
Y9C9A.16 forward	CCCCCAAAAAGCATGTTATATAAC	Fig. 4g-i	F53B1.4 forward	CTTGTCCATATCAGTACAGATGA	Fig. 4g-i
Y9C9A.16 reverse	GTAATGATCCACGCCAAATATCTTG	Fig. 4g-i	F53B1.4 reverse	GCGGCATATGGATTTGTTGGAT	Fig. 4g-i
fipr-7 forward	GAACTCTAAATTCCTTCTCTGCG	Fig. 4g-i	C50F7.5 forward	CTGTTAGCAGTGGCTGGTG	Fig. 4g-i
fipr-7 reverse	GGGTAATAAGATGAAGCATATCCA	Fig. 4g-i	C50F7.5 reverse	GTACGAGGCGCCTTTGTCTT	Fig. 4g-i
C06H5.14 forward	CTAATATTATCGGACACGCAACA	Fig. 4g-i	cpt-4 forward	GGCAGAAGTATATGGCGATCG	Fig. 4g-i
C06H5.14 reverse	CTAATCATCTGGATCCCAACGAT	Fig. 4g-i	cpt-4 reverse	CCATTGGAAACTATCGTACTGTT	Fig. 4g-i
decr-1.1 forward	CTTAATGTAGATATGAAAACCGCTC	Fig. 4g-i	nspc-15 forward	CTGTGCTGCTGTCTATGATGG	Fig. 4g-i
decr-1.1 reverse	GCTAGGTTTTCTGGGTTTTTCAC	Fig. 4g-i	nspc-15 reverse	GCAACCACTCATCTTGAATTCTT	Fig. 4g-i
Y47D7A.7 forward	CCAGCTCCATCTGCTTATACTT	Fig. 4g-i	F49F1.7 forward	GAATAAAGTGCCCCAGAAGCT	Fig. 4g-i
Y47D7A.7 reverse	CTTGGCTCGCTTGCGATATTC	Fig. 4g-i	F49F1.7 reverse	CTGTAGTCTTCTTGTAGTCCCAA	Fig. 4g-i
R08E5.3 forward	CGCCGAAAATGTTCAGGAGC	Fig. 4g-i	nspc-14 forward	CCTTCGCACCCTCGTTGC	Fig. 4g-i
R08E5.3 reverse	GCAGTCGATGAGCTCGTCG	Fig. 4g-i	nspc-14 reverse	CATGGAGAGCAGAATGCGTAA	Fig. 4g-i
lrg-1 forward	GGTCCTCGAAAAAGCGCAAAAGTT	Fig. 4g-i	nlp-34 forward	CTCAATGGGGATATGGATACCG	Fig. 4g-i
lrg-1 reverse	CATAAACCTTCTCCTTCTTCTCAGA	Fig. 4g-i	nlp-34 reverse	CCGTATCCATATGGGCGGTA	Fig. 4g-i
grd-10 forward	GGAGGCTTCACATGCTGCA	Fig. 4g-i	F26F12.4 forward	CAGAATGGAATTGGAAGGAGG	Fig. 4g-i
grd-10 reverse	CCCTTTTGAATGTCCCCGG	Fig. 4g-i	F26F12.4 reverse	GATCTCGTTCACATACCAGTGT	Fig. 4g-i
F41E7.20 forward	GCTCAATGGGGACGCCCA	Fig. 4g-i	abu-14 forward	CAAGAACGAGACCGGATTGG	Fig. 4g-i
F41E7.20 reverse	CGTGGTCCCCATCCTACAC	Fig. 4g-i	abu-14 reverse	GCAGACAAACTGGGATGCATT	Fig. 4g-i
C39B5.5 forward	GCCCATTTCAAGTGATGCAGA	Fig. 4g-i	F30H5.3 forward	CCTCAAGCCATCTGCTCCC	Fig. 4g-i
C39B5.5 reverse	GGCGCGCAGTCAATCTCC	Fig. 4g-i	F30H5.3 reverse	GCCGGTGTAGTCGAAGATCT	Fig. 4g-i
col-142 forward	GCCGCCTACTGCCCATGT	Fig. 4g-i	bus-8 forward	CAGAGAATGACTGAGGAGCTC	Fig. 4g-i
col-142 reverse	CGAGCAACAACACGGGAAC	Fig. 4g-i	bus-8 reverse	GAGCGCTGTATCACATTGTTGA	Fig. 4g-i
his-38 forward	CTCGGAAAAGGTGGTGCCAAGC	Fig. 4g-i	C36C5.5 forward	GCGTGAAGATTCTTGCAAGAATTA	Fig. 4g-i
his-38 reverse	CTTGACTCCACCACGACGAGC	Fig. 4g-i	C36C5.5 reverse	GAAGTGGTCGCGAAGTTTGG	Fig. 4g-i
ssp-16 forward	CATTTCGCACCAGCCCCAG	Fig. 4g-i	phg-1 forward	GTTGATGGCTGCTTGCTCC	Fig. 4g-i
ssp-16 reverse	GGCGGTTGCCGACATTGG	Fig. 4g-i	phg-1 reverse	GCAAGTGGCATCAGATCTCA	Fig. 4g-i
K01H12.4 forward	CAAGGAACTCCAGATGCAATAAG	Fig. 4g-i	cnc-3 forward	CTTGCGTCGCTCAGTATGGATA	Fig. 4g-i
K01H12.4 reverse	GTACGAATGGTAGCCTTTGGTT	Fig. 4g-i	cnc-3 reverse	CGGGCCCATAACCTCCCAT	Fig. 4g-i
col-141 forward	CCCAGGAGGAGATGCCGCTTA	Fig. 4g-i	Y71H2AM.15 forward	CGCACCGAATCTCATTTATCC	Fig. 4g-i
col-141 reverse	CACGGGAACGAGCAACCTTGAA	Fig. 4g-i	Y71H2AM.15 reverse	GGCAGGAGAATTCGTTTGACTT	Fig. 4g-i
sdz-24 forward	GGCCACGATTGTGTGATCTTC	Fig. 4g-i	Y49G5A.1 forward	CGATGAAGAATGTGGGCCAAA	Fig. 4g-i
sdz-24 reverse	GTTGCAATCGGAGTTACAAAG	Fig. 4g-i	Y49G5A.1 reverse	GGCTCATAATCAGCTTCAATCAA	Fig. 4g-i
K08C9.2 forward	GCCGCACGTGTTGCCTAG	Fig. 4g-i
K08C9.2 reverse	GTCCGAACACCTTTTCGTCG	Fig. 4g-i
