# Supplementary material for: A PTEN variant uncouples longevity from impaired fitness in Caenorhabditis elegans with reduced insulin/IGF-1 signaling
Source: Nat Commun. 2021 Sep 24;12:5631. doi: 10.1038/s41467-021-25920-w (PMC8463539; doi:10.1038/s41467-021-25920-w)
Supplement: Supplementary file 10 — Source Data [file 41467_2021_25920_MOESM10_ESM.xlsx]

## Sheet: Fig. 1b
See also Supplementary Dataset 3 for mean value and SEM.
		Trial 1	Trial 2
daf-2(e1370)	Total	243	363
	Dauer	243	363
	% Dauer	100	100
daf-2(e1370); daf-18(nr2037)	Total	417	398
	Dauer	0	0
	% Dauer	0	0
daf-2(e1370); daf-18(nr2037); [mCherry::daf-18]	Total	211	222
	Dauer	211	222
	% Dauer	100	100
daf-2(e1370); daf-18(yh1)	Total	64	566
	Dauer	0	0
	% Dauer	0	0
daf-2(e1370); daf-18(yh1); [mCherry::daf-18]	Total	292	247
	Dauer	292	247
	% Dauer	100	100

## Sheet: Fig. 1c
See also Supplementary Dataset 2 for details.
Replicate	Strain	Mean survival time ± S.E.M. (hrs)	75th percentile	% Change	Number of animals that died/total	p value vs. control
1	daf-2(e1370)/PA14 with FUDR	101.4±3.0	105		139/180			d2: p value against daf-2(RNAi), daf-2(e1370), daf-2(e1368), or daf-2(e979)
	daf-2(e1370); daf-18(yh1)/PA14 with FUDR	84.9±1.1	104	-16%d2	81/90	<0.0001d2		d2yh1: p value against daf-2(e1370); daf-18(yh1)
	daf-2(e1370); daf-18(nr2037)/PA14 with FUDR	78.2±0.9	91	-23%d2	87/90	<0.0001d2		d2nr: p value against daf-2(e1370); daf-18(nr2037)
	daf-2(e1370); daf-18(yh1); yhIs78[daf-18p::mCherry::daf-18 WT; odr-1p::RFP]/PA14 with FUDR	105.7±4.9	117	4%d2 (25%d2yh1)	67/90	0.4712d2 (<0.0001d2yh1)
	daf-2(e1370); daf-18(nr2037); yhIs78[daf-18p::mCherry::daf-18 WT; odr-1p::RFP]/PA14 with FUDR	108.9±5.5	117	7%d2 (39%d2nr)	81/90	0.5859d2 (<0.0001d2nr)
2	daf-2(e1370)/PA14 with FUDR	88.2±2.4	123		238/250
	daf-2(e1370); daf-18(yh1)/PA14 with FUDR	71.3±2.4	88	-19%d2	90/90	<0.0001d2
	daf-2(e1370); daf-18(nr2037)/PA14 with FUDR	56.1±1.5	65	-36%d2	87/90	<0.0001d2
	daf-2(e1370); daf-18(yh1); yhIs78[daf-18p::mCherry::daf-18 WT; odr-1p::RFP]/PA14 with FUDR	82.9±3.6	88	-6%d2 (16%d2yh1)	90/90	0.3835d2 (<0.01d2yh1)
	daf-2(e1370); daf-18(nr2037); yhIs78[daf-18p::mCherry::daf-18 WT; odr-1p::RFP]/PA14 with FUDR	86.6±3.6	123	-2%d2 (55%d2nr)	89/90	0.6043d2 (<0.0001d2nr)
Replicate 1										Replicate 2
% daf-2(e1370) [180]										% daf-2(e1370) [250]
Time	At Risk	Dead	Censored	Percent Mortality(%)	S_hat	Var S_hat	SE(S)	Survival Time		Time	At Risk	Dead	Censored	Percent Mortality(%)	S_hat	Var S_hat	SE(S)	Survival Time
0	180	0	0	0	1	0	0	0		0	250	0	0	0	1	0	0	0
30	180	0	0	0	1	0	0	0		24	250	0	0	0	1	0	0	0
52	180	0	13	0	1	0	0	0		40	250	23	6	0.092	0.908	0	0.018	3.68
71	167	25	20	0.1497	0.85	0.001	0.028	10.629		49	221	26	0	0.1988	0.801	0.001	0.025	8.914
81	122	42	6	0.4424	0.558	0.002	0.041	34.34		65	195	56	6	0.4289	0.571	0.001	0.032	23.87
92	74	28	1	0.6534	0.347	0.002	0.04	53.749		74	133	34	0	0.5749	0.425	0.001	0.032	34.673
105	45	16	0	0.7766	0.223	0.001	0.036	66.689		88	99	22	0	0.6694	0.331	0.001	0.031	42.986
118	29	6	1	0.8228	0.177	0.001	0.033	72.142		123	77	38	0	0.8325	0.167	0.001	0.024	63.056
129	22	5	0	0.8631	0.137	0.001	0.03	77.336		146	39	27	0	0.9485	0.052	0	0.014	79.983
142	17	5	0	0.9034	0.097	0.001	0.026	83.053		159	12	12	0	1	0	0	0	88.176
158	12	3	0	0.9275	0.072	0.001	0.023	86.87
169	9	4	0	0.9597	0.04	0	0.018	92.313
191	5	1	0	0.9678	0.032	0	0.016	93.851
218	4	1	0	0.9758	0.024	0	0.014	95.606
240	3	3	0	1	0	0	0	101.404
% daf-2(e1370); daf-18(yh1) [90]										% daf-2(e1370); daf-18(yh1) [90]
Time	At Risk	Dead	Censored	Percent Mortality(%)	S_hat	Var S_hat	SE(S)	Survival Time		Time	At Risk	Dead	Censored	Percent Mortality(%)	S_hat	Var S_hat	SE(S)	Survival Time
0	90	0	0	0	1	0	0	0		0	90	0	0	0	1	0	0	0
29	90	0	0	0	1	0	0	0		24	90	0	0	0	1	0	0	0
51	90	0	0	0	1	0	0	0		40	90	8	0	0.0889	0.911	0.001	0.03	3.556
70	90	13	8	0.1444	0.856	0.001	0.037	10.111		49	82	12	0	0.2222	0.778	0.002	0.044	10.089
80	69	35	1	0.5784	0.422	0.003	0.055	44.829		65	70	33	0	0.5889	0.411	0.003	0.052	33.922
91	33	24	0	0.885	0.115	0.001	0.036	72.73		74	37	17	0	0.7778	0.222	0.002	0.044	47.9
104	9	8	0	0.9872	0.013	0	0.013	83.359		88	20	10	0	0.8889	0.111	0.001	0.033	57.678
117	1	1	0	1	0	0	0	84.854		123	10	10	0	1	0	0	0	71.344
% daf-2(e1370); daf-18(nr2037) [90]										% daf-2(e1370); daf-18(nr2037) [90]
Time	At Risk	Dead	Censored	Percent Mortality(%)	S_hat	Var S_hat	SE(S)	Survival Time		Time	At Risk	Dead	Censored	Percent Mortality(%)	S_hat	Var S_hat	SE(S)	Survival Time
0	90	0	0	0	1	0	0	0		0	90	0	0	0	1	0	0	0
29	90	0	0	0	1	0	0	0		24	90	0	0	0	1	0	0	0
51	90	1	0	0.0111	0.989	0	0.011	0.567		40	90	24	3	0.2667	0.733	0.002	0.047	10.667
70	89	33	2	0.3778	0.622	0.003	0.051	26.233		49	63	25	0	0.5577	0.442	0.003	0.053	24.926
80	54	37	1	0.8041	0.196	0.002	0.042	60.34		65	38	20	0	0.7905	0.21	0.002	0.044	40.058
91	16	16	0	1	0	0	0	78.166		74	18	15	0	0.9651	0.035	0	0.02	52.979
										88	3	3	0	1	0	0	0	56.052
% daf-2(e1370); daf-18(yh1); [daf-18 WT] [90]										% daf-2(e1370); daf-18(yh1); [daf-18 WT] [90]
Time	At Risk	Dead	Censored	Percent Mortality(%)	S_hat	Var S_hat	SE(S)	Survival Time		Time	At Risk	Dead	Censored	Percent Mortality(%)	S_hat	Var S_hat	SE(S)	Survival Time
0	90	0	0	0	1	0	0	0		0	90	0	0	0	1	0	0	0
29	90	0	0	0	1	0	0	0		24	90	0	0	0	1	0	0	0
51	90	0	5	0	1	0	0	0		40	90	7	0	0.0778	0.922	0.001	0.028	3.111
70	85	9	12	0.1059	0.894	0.001	0.033	7.412		49	83	11	0	0.2	0.8	0.002	0.042	9.1
80	64	19	6	0.3713	0.629	0.003	0.056	28.647		65	72	25	0	0.4778	0.522	0.003	0.053	27.156
91	39	12	0	0.5648	0.435	0.004	0.061	46.25		74	47	13	0	0.6222	0.378	0.003	0.051	37.844
104	27	11	0	0.7421	0.258	0.003	0.055	64.691		88	34	13	0	0.7667	0.233	0.002	0.045	50.556
117	16	5	0	0.8227	0.177	0.002	0.048	74.121		123	21	10	0	0.8778	0.122	0.001	0.035	64.222
128	11	1	0	0.8388	0.161	0.002	0.046	76.185		146	11	5	0	0.9333	0.067	0.001	0.026	72.333
141	10	2	0	0.871	0.129	0.002	0.042	80.73		159	6	6	0	1	0	0	0	82.933
157	8	3	0	0.9194	0.081	0.001	0.034	88.323
168	5	1	0	0.9355	0.064	0.001	0.031	91.031
190	4	1	0	0.9516	0.048	0.001	0.027	94.094
217	3	1	0	0.9678	0.032	0.001	0.022	97.592
239	2	0	0	0.9678	0.032	0.001	0.022	97.592
250	2	2	0	1	0	0	0	105.652
% daf-2(e1370); daf-18(nr2037); [daf-18 WT][90]										% daf-2(e1370); daf-18(nr2037); [daf-18 WT][90]
Time	At Risk	Dead	Censored	Percent Mortality(%)	S_hat	Var S_hat	SE(S)	Survival Time		Time	At Risk	Dead	Censored	Percent Mortality(%)	S_hat	Var S_hat	SE(S)	Survival Time
0	90	0	0	0	1	0	0	0		0	90	0	0	0	1	0	0	0
29	90	0	0	0	1	0	0	0		24	90	0	0	0	1	0	0	0
51	90	2	3	0.0222	0.978	0	0.016	1.133		40	90	6	0	0.0667	0.933	0.001	0.026	2.667
70	85	13	5	0.1718	0.828	0.002	0.04	11.601		49	84	11	1	0.1889	0.811	0.002	0.041	8.656
80	67	23	1	0.4561	0.544	0.003	0.055	34.347		65	72	21	0	0.4255	0.575	0.003	0.052	24.033
91	43	12	0	0.6079	0.392	0.003	0.054	48.16		74	51	13	0	0.5719	0.428	0.003	0.052	34.87
104	31	8	0	0.7091	0.291	0.003	0.051	58.684		88	38	9	0	0.6733	0.327	0.002	0.05	43.792
117	23	6	0	0.785	0.215	0.002	0.046	67.564		123	29	21	0	0.9099	0.09	0.001	0.03	72.891
128	17	2	0	0.8103	0.19	0.002	0.044	70.802		146	8	4	0	0.9549	0.045	0	0.022	79.47
141	15	2	0	0.8356	0.164	0.002	0.042	74.369		159	4	4	0	1	0	0	0	86.635
157	13	1	0	0.8482	0.152	0.002	0.04	76.355
168	12	2	0	0.8735	0.126	0.001	0.037	80.605
190	10	2	0	0.8988	0.101	0.001	0.034	85.412
217	8	3	0	0.9368	0.063	0.001	0.027	93.646
239	5	4	0	0.9874	0.013	0	0.013	105.739
250	1	1	0	1	0	0	0	108.901

## Sheet: Fig. 1d
See also Supplementary Dataset 2 for details.
Replicate	Strain	Mean survival time ± S.E.M. (hrs)	75th percentile	% Change	Number of animals that died/total	p value vs. control
1	Wild-type (N2)/PA14 with FUDR	74.2±0.9	97		90/90			d2: p value against daf-2(RNAi), daf-2(e1370), daf-2(e1368), or daf-2(e979)
	daf-2(e1370)/PA14 with FUDR	107.4±4.8	127	0.45	90/90	<0.0001
	daf-2(e1370); daf-18(yh1)/PA14 with FUDR	94.4±3.1	127	27% (-12%d2)	90/90	<0.0001 (<0.05d2)
	daf-2(e1370); daf-18(nr2037)/PA14 with FUDR	73.4±1.1	97	-1% (-32%d2)	90/90	0.7609 (<0.0001d2)
	daf-16(mu86); daf-2(e1370)/PA14 with FUDR	74.5±1.3	97	0% (-31%d2)	90/90	0.4622 (<0.0001d2)
2	Wild-type (N2)/PA14 with FUDR	72.2±1.1	93		84/90
	daf-2(e1370)/PA14 with FUDR	123.2±6.6	157	0.71	61/90	<0.0001
	daf-2(e1370); daf-18(yh1)/PA14 with FUDR	103.6±3.4	138	43% (-16%d2)	80/90	<0.0001 (<0.05d2)
	daf-2(e1370); daf-18(nr2037)/PA14 with FUDR	70.5±1.1	93	-2% (-43%d2)	77/90	0.7882 (<0.0001d2)
	daf-16(mu86); daf-2(e1370)/PA14 with FUDR	75.0±1.3	93	4% (-39%d2)	79/90	0.0794 (<0.0001d2)
Replicate 1										Replicate 2
% N2 [90]										% N2 [90]
Time	At Risk	Dead	Censored	Percent Mortality(%)	S_hat	Var S_hat	SE(S)	Survival Time		Time	At Risk	Dead	Censored	Percent Mortality(%)	S_hat	Var S_hat	SE(S)	Survival Time
0	90	0	0	0	1	0	0	0		0	90	0	0	0	1	0	0	0
30	90	0	0	0	1	0	0	0		26	90	0	0	0	1	0	0	0
50	90	4	0	0.0444	0.956	0	0.022	2.222		48	90	7	2	0.0778	0.922	0.001	0.028	3.733
72	86	61	0	0.7222	0.278	0.002	0.047	51.022		70	81	34	1	0.4649	0.535	0.003	0.053	30.831
79	25	19	0	0.9333	0.067	0.001	0.026	67.7		73	46	36	2	0.8837	0.116	0.001	0.035	61.402
97	6	6	0	1	0	0	0	74.167		93	8	7	1	0.9855	0.015	0	0.014	70.868
% daf-2(-) [90]										% daf-2(-) [90]
Time	At Risk	Dead	Censored	Percent Mortality(%)	S_hat	Var S_hat	SE(S)	Survival Time		Time	At Risk	Dead	Censored	Percent Mortality(%)	S_hat	Var S_hat	SE(S)	Survival Time
0	90	0	0	0	1	0	0	0		0	90	0	0	0	1	0	0	0
30	90	0	0	0	1	0	0	0		26	90	0	8	0	1	0	0	0
50	90	5	0	0.0556	0.944	0.001	0.024	2.778		48	82	1	5	0.0122	0.988	0	0.012	0.585
72	85	27	0	0.3556	0.644	0.003	0.05	24.378		70	76	16	8	0.2202	0.78	0.002	0.047	15.142
79	58	12	0	0.4889	0.511	0.003	0.053	34.911		73	52	9	1	0.3551	0.645	0.003	0.057	24.996
97	46	13	0	0.6333	0.367	0.003	0.051	48.922		93	42	8	1	0.478	0.522	0.004	0.06	36.419
127	33	15	0	0.8	0.2	0.002	0.042	70.089		107	33	4	0	0.5412	0.459	0.004	0.061	43.19
176	18	14	0	0.9556	0.044	0	0.022	97.467		114	29	0	2	0.5412	0.459	0.004	0.061	43.19
224	4	4	0	1	0	0	0	107.422		138	27	6	3	0.6432	0.357	0.004	0.06	57.258
										157	18	9	0	0.8216	0.178	0.003	0.052	85.268
										187	9	3	0	0.8811	0.119	0.002	0.044	96.389
										211	6	2	0	0.9207	0.079	0.001	0.037	104.754
										232	4	3	1	0.9802	0.02	0	0.02	118.551
% daf-2(e1370); daf-18(yh1) IJ713 [90]										% daf-2(e1370); daf-18(yh1) IJ713 [90]
Time	At Risk	Dead	Censored	Percent Mortality(%)	S_hat	Var S_hat	SE(S)	Survival Time		Time	At Risk	Dead	Censored	Percent Mortality(%)	S_hat	Var S_hat	SE(S)	Survival Time
0	90	0	0	0	1	0	0	0		0	90	0	0	0	1	0	0	0
30	90	0	0	0	1	0	0	0		26	90	0	0	0	1	0	0	0
50	90	2	0	0.0222	0.978	0	0.016	1.111		48	90	1	4	0.0111	0.989	0	0.011	0.533
72	88	33	0	0.3889	0.611	0.003	0.051	27.511		70	85	9	3	0.1158	0.884	0.001	0.034	7.863
79	55	14	0	0.5444	0.456	0.003	0.052	39.8		73	73	22	1	0.3823	0.618	0.003	0.053	27.315
97	41	18	0	0.7444	0.256	0.002	0.046	59.2		93	50	5	0	0.4441	0.556	0.003	0.055	33.06
127	23	18	0	0.9444	0.056	0.001	0.024	84.6		107	45	16	0	0.6417	0.358	0.003	0.053	54.21
176	5	5	0	1	0	0	0	94.378		114	29	8	0	0.7406	0.259	0.002	0.049	65.477
										138	21	11	2	0.8765	0.124	0.001	0.037	84.231
										157	8	8	0	1	0	0	0	103.628
% daf-2(e1370); daf-18(nr2037) [90]										% daf-2(e1370); daf-18(nr2037) [90]
Time	At Risk	Dead	Censored	Percent Mortality(%)	S_hat	Var S_hat	SE(S)	Survival Time		Time	At Risk	Dead	Censored	Percent Mortality(%)	S_hat	Var S_hat	SE(S)	Survival Time
0	90	0	0	0	1	0	0	0		0	90	0	0	0	1	0	0	0
30	90	0	0	0	1	0	0	0		26	90	0	4	0	1	0	0	0
50	90	8	0	0.0889	0.911	0.001	0.03	4.444		48	86	11	3	0.1279	0.872	0.001	0.036	6.14
72	82	59	0	0.7444	0.256	0.002	0.046	51.644		70	72	24	3	0.4186	0.581	0.003	0.054	26.488
79	23	15	0	0.9111	0.089	0.001	0.03	64.811		73	45	39	3	0.9225	0.078	0.001	0.03	63.271
97	8	8	0	1	0	0	0	73.433		93	3	3	0	1	0	0	0	70.481
% daf-16; daf-2 [90]										% daf-16; daf-2 [90]
Time	At Risk	Dead	Censored	Percent Mortality(%)	S_hat	Var S_hat	SE(S)	Survival Time		Time	At Risk	Dead	Censored	Percent Mortality(%)	S_hat	Var S_hat	SE(S)	Survival Time
0	90	0	0	0	1	0	0	0		0	90	0	0	0	1	0	0	0
30	90	0	0	0	1	0	0	0		26	90	0	0	0	1	0	0	0
50	90	10	0	0.1111	0.889	0.001	0.033	5.556		48	90	7	2	0.0778	0.922	0.001	0.028	3.733
72	80	52	0	0.6889	0.311	0.002	0.049	47.156		70	81	26	0	0.3738	0.626	0.003	0.052	24.455
79	28	14	0	0.8444	0.156	0.001	0.038	59.444		73	55	34	9	0.7609	0.239	0.002	0.045	52.714
97	14	14	0	1	0	0	0	74.533		93	12	12	0	1	0	0	0	74.949

## Sheet: Fig. 1e
See also Supplementary Dataset 2 for details.
Replicate	Strain	Mean survival time ± S.E.M. (hrs)	75th percentile	% Change	Number of animals that died/total	p value vs. control
1	Wild-type (N2)/PA14 with FUDR	83.7±2.5	98		78/90			d2: p value against daf-2(RNAi), daf-2(e1370), daf-2(e1368), or daf-2(e979)
	daf-2(e1370)/PA14 with FUDR	113.7±3.7	139	0.36	70/90	<0.0001
	daf-18(yh1)/PA14 with FUDR	62.2±1.3	80	-0.26	80/90	<0.0001
	daf-18(nr2037)/PA14 with FUDR	73.4±2.2	98	-0.12	82/90	<0.01
	daf-2(e1370); daf-18(yh1)/PA14 with FUDR	106.8±2.5	127	28% (-6%d2)	89/90	<0.0001 (0.0603d2)
	daf-2(e1370); daf-18(nr2037)/PA14 with FUDR	89.9±2.2	115	7% (-21%d2)	85/90	<0.01 (<0.0001d2)
2	Wild-type (N2)/PA14 with FUDR	89.1±3.7	113		78/90
	daf-2(e1370)/PA14 with FUDR	122.2±6.0	138	0.37	79/90	<0.0001
	daf-18(yh1)/PA14 with FUDR	65.0±1.4	75	-0.27	90/90	<0.0001
	daf-18(nr2037)/PA14 with FUDR	80.2±1.8	92	-0.1	88/90	<0.05
	daf-2(e1370); daf-18(yh1)/PA14 with FUDR	119.2±3.1	138	34% (-2%d2)	88/90	<0.0001 (0.6143d2)
	daf-2(e1370); daf-18(nr2037)/PA14 with FUDR	87.4±2.1	99	-2% (-28%d2)	89/90	0.5527 (<0.0001d2)
Replicate 1										Replicate 2
% N2 [90]										% N2 [90]
Time	At Risk	Dead	Censored	Percent Mortality(%)	S_hat	Var S_hat	SE(S)	Survival Time		Time	At Risk	Dead	Censored	Percent Mortality(%)	S_hat	Var S_hat	SE(S)	Survival Time
0	90	0	0	0	1	0	0	0		0	90	0	0	0	1	0	0	0
26	90	0	0	0	1	0	0	0		23	90	0	0	0	1	0	0	0
46	90	3	10	0.0333	0.967	0	0.019	1.533		41	90	3	11	0.0333	0.967	0	0.019	1.367
57	77	10	2	0.1589	0.841	0.002	0.041	8.689		51	76	3	0	0.0715	0.929	0.001	0.028	3.313
67	65	16	0	0.3659	0.634	0.003	0.054	22.561		67	73	30	1	0.4531	0.547	0.003	0.056	28.879
80	49	22	0	0.6506	0.349	0.003	0.054	45.336		75	42	11	0	0.5963	0.404	0.003	0.056	39.622
98	27	11	0	0.793	0.207	0.002	0.046	59.286		92	31	8	0	0.7005	0.3	0.003	0.052	49.206
114	16	11	0	0.9353	0.065	0.001	0.028	75.513		99	23	2	0	0.7265	0.273	0.003	0.051	51.784
126	5	5	0	1	0	0	0	83.666		113	21	6	0	0.8047	0.195	0.002	0.045	60.613
										123	15	4	0	0.8568	0.143	0.002	0.04	67.02
										138	11	5	0	0.9219	0.078	0.001	0.031	76.006
										168	6	6	0	1	0	0	0	89.132
% daf-2(e1370) [90]										% daf-2(e1370) [90]
Time	At Risk	Dead	Censored	Percent Mortality(%)	S_hat	Var S_hat	SE(S)	Survival Time		Time	At Risk	Dead	Censored	Percent Mortality(%)	S_hat	Var S_hat	SE(S)	Survival Time
0	90	0	0	0	1	0	0	0		0	90	0	0	0	1	0	0	0
26	90	0	0	0	1	0	0	0		23	90	0	0	0	1	0	0	0
47	90	0	10	0	1	0	0	0		41	90	0	7	0	1	0	0	0
58	80	2	2	0.025	0.975	0	0.017	1.45		51	83	1	1	0.012	0.988	0	0.012	0.614
68	76	3	7	0.0635	0.937	0.001	0.027	4.067		67	81	9	3	0.1218	0.878	0.001	0.036	7.969
81	66	15	1	0.2763	0.724	0.003	0.053	21.307		75	69	9	0	0.2364	0.764	0.002	0.047	16.56
99	50	11	0	0.4355	0.564	0.003	0.059	37.069		92	60	18	0	0.4655	0.535	0.003	0.056	37.636
115	39	15	0	0.6526	0.347	0.003	0.057	62.036		99	42	2	0	0.4909	0.509	0.003	0.056	40.156
127	24	5	0	0.725	0.275	0.003	0.054	71.226		113	40	11	0	0.6309	0.369	0.003	0.054	55.976
139	19	8	0	0.8408	0.159	0.002	0.044	87.321		123	29	7	0	0.72	0.28	0.003	0.051	66.935
150	11	4	0	0.8987	0.101	0.001	0.036	96.005		138	22	3	0	0.7582	0.242	0.002	0.048	72.204
165	7	4	0	0.9566	0.043	0.001	0.025	105.557		168	19	4	0	0.8091	0.191	0.002	0.044	80.756
175	3	1	0	0.9711	0.029	0	0.02	108.09		192	15	5	0	0.8727	0.127	0.001	0.038	92.974
188	2	1	0	0.9855	0.014	0	0.014	110.811		217	10	5	0	0.9364	0.064	0.001	0.028	106.783
200	1	1	0	1	0	0	0	113.706		242	5	5	0	1	0	0	0	122.183
% daf-18(yh1) [90]										% daf-18(yh1) [90]
Time	At Risk	Dead	Censored	Percent Mortality(%)	S_hat	Var S_hat	SE(S)	Survival Time		Time	At Risk	Dead	Censored	Percent Mortality(%)	S_hat	Var S_hat	SE(S)	Survival Time
0	90	0	0	0	1	0	0	0		0	90	0	0	0	1	0	0	0
26	90	0	0	0	1	0	0	0		23	90	0	0	0	1	0	0	0
46	90	17	8	0.1889	0.811	0.002	0.041	8.689		41	90	14	0	0.1556	0.844	0.001	0.038	6.378
57	65	32	2	0.5882	0.412	0.003	0.054	31.45		51	76	9	0	0.2556	0.744	0.002	0.046	11.478
67	31	13	0	0.7609	0.239	0.002	0.048	43.02		67	67	34	0	0.6333	0.367	0.003	0.051	36.789
80	18	18	0	1	0	0	0	62.149		75	33	29	0	0.9556	0.044	0	0.022	60.956
										92	4	4	0	1	0	0	0	65.044
% daf-18(nr2037) [90]										% daf-18(nr2037) [90]
Time	At Risk	Dead	Censored	Percent Mortality(%)	S_hat	Var S_hat	SE(S)	Survival Time		Time	At Risk	Dead	Censored	Percent Mortality(%)	S_hat	Var S_hat	SE(S)	Survival Time
0	90	0	0	0	1	0	0	0		0	90	0	0	0	1	0	0	0
26	90	0	0	0	1	0	0	0		23	90	0	0	0	1	0	0	0
46	90	8	5	0.0889	0.911	0.001	0.03	4.089		41	90	4	2	0.0444	0.956	0	0.022	1.822
57	77	28	3	0.4202	0.58	0.003	0.053	22.974		51	84	4	0	0.0899	0.91	0.001	0.03	4.143
67	46	12	0	0.5715	0.429	0.003	0.055	33.108		67	80	16	0	0.272	0.728	0.002	0.047	16.338
80	34	13	0	0.7353	0.265	0.002	0.049	46.216		75	64	24	0	0.545	0.455	0.003	0.053	36.814
98	21	15	0	0.9244	0.076	0.001	0.03	64.744		92	40	31	0	0.8976	0.102	0.001	0.032	69.257
114	6	6	0	1	0	0	0	73.366		99	9	4	0	0.9431	0.057	0.001	0.025	73.762
										113	5	5	0	1	0	0	0	80.189
% daf-2(e1370); daf-18(yh1) [90]										% daf-2(e1370); daf-18(yh1) [90]
Time	At Risk	Dead	Censored	Percent Mortality(%)	S_hat	Var S_hat	SE(S)	Survival Time		Time	At Risk	Dead	Censored	Percent Mortality(%)	S_hat	Var S_hat	SE(S)	Survival Time
0	90	0	0	0	1	0	0	0		0	90	0	0	0	1	0	0	0
27	90	0	0	0	1	0	0	0		23	90	0	0	0	1	0	0	0
47	90	0	0	0	1	0	0	0		41	90	0	1	0	1	0	0	0
58	90	0	0	0	1	0	0	0		51	89	0	0	0	1	0	0	0
68	90	4	0	0.0444	0.956	0	0.022	3.022		67	89	1	0	0.0112	0.989	0	0.011	0.753
81	86	18	0	0.2444	0.756	0.002	0.045	19.222		75	88	5	0	0.0674	0.933	0.001	0.027	4.966
99	68	28	0	0.5556	0.444	0.003	0.052	50.022		92	83	11	1	0.191	0.809	0.002	0.042	16.337
115	40	21	0	0.7889	0.211	0.002	0.043	76.856		99	71	4	0	0.2366	0.763	0.002	0.045	20.849
127	19	7	0	0.8667	0.133	0.001	0.036	86.733		113	67	37	0	0.6582	0.342	0.003	0.051	68.488
139	12	8	0	0.9556	0.044	0	0.022	99.089		123	30	15	0	0.8291	0.171	0.002	0.04	89.511
150	4	1	0	0.9667	0.033	0	0.019	100.756		138	15	2	0	0.8519	0.148	0.001	0.038	92.655
165	3	1	1	0.9778	0.022	0	0.016	102.589		168	13	9	0	0.9544	0.046	0	0.022	109.884
175	1	0	0	0.9778	0.022	0	0.016	102.589		192	4	2	0	0.9772	0.023	0	0.016	114.259
188	1	1	0	1	0	0	0	106.767		217	2	2	0	1	0	0	0	119.204
% daf-2(e1370); daf-18(nr2037) [90]										% daf-2(e1370); daf-18(nr2037) [90]
Time	At Risk	Dead	Censored	Percent Mortality(%)	S_hat	Var S_hat	SE(S)	Survival Time		Time	At Risk	Dead	Censored	Percent Mortality(%)	S_hat	Var S_hat	SE(S)	Survival Time
0	90	0	0	0	1	0	0	0		0	90	0	0	0	1	0	0	0
27	90	0	0	0	1	0	0	0		23	90	0	0	0	1	0	0	0
47	90	2	0	0.0222	0.978	0	0.016	1.044		41	90	0	1	0	1	0	0	0
58	88	9	3	0.1222	0.878	0.001	0.035	6.844		51	89	1	0	0.0112	0.989	0	0.011	0.573
68	76	8	0	0.2146	0.785	0.002	0.044	13.127		67	88	18	0	0.2135	0.787	0.002	0.043	14.124
81	68	24	2	0.4918	0.508	0.003	0.054	35.58		75	70	27	0	0.5169	0.483	0.003	0.053	36.876
99	42	26	0	0.8064	0.194	0.002	0.043	66.725		92	43	21	0	0.7528	0.247	0.002	0.046	58.584
115	16	11	0	0.9395	0.06	0.001	0.026	82.031		99	22	5	0	0.809	0.191	0.002	0.042	64.146
127	5	4	0	0.9879	0.012	0	0.012	88.177		113	17	8	0	0.8989	0.101	0.001	0.032	74.303
139	1	1	0	1	0	0	0	89.859		123	9	5	0	0.9551	0.045	0	0.022	81.213
										138	4	4	0	1	0	0	0	87.416

## Sheet: Fig. 1f-g
N=3	N2 (n=28)	pmk-1(km25) (n=25)	daf-2(-) (n=31)	daf-2(-); daf-18(yh1) (n=37)	daf-2(-); daf-18(syb499) (n=29)	daf-2(-); daf-18(nr2037) (n=31)
Total worms	28	25	31	37	29	31
Total Strong in set1	8	3	0	2	4	7
Total Strong in set2	7	7	0	2	1	7
Total Strong in set3	7	13	0	1	0	9
Percentage of Strong in set1	100	100	0	18.1818	57.1429	70
Percentage of Strong in set2	87.5	100	0	20	12.5	63.6364
Percentage of Strong in set3	58.3333	86.6667	0	6.25	0	90
average	81.9444	95.5556	0	14.8106	23.2143	74.5455
sem	12.3447	4.44444	0	4.31236	17.3438	7.94263
Total Moderate in set1	0	0	1	6	3	3
Total Moderate in set2	1	0	2	3	3	3
Total Moderate in set3	4	2	1	8	6	1
Percentage of Moderate in set1	0	0	8.33333	54.5455	42.8571	30
Percentage of Moderate in set2	12.5	0	22.2222	30	37.5	27.2727
Percentage of Moderate in set3	33.3333	13.3333	10	50	42.8571	10
average	15.2778	4.44444	13.5185	44.8485	41.0714	22.4242
sem	9.72222	4.44444	4.37837	7.53931	1.78571	6.26181
Total None/mild in set1	0	0	11	3	0	0
Total None/mild in set2	0	0	7	5	4	1
Total None/mild in set3	1	0	9	7	8	0
Percentage of None/mild in set1	0	0	91.6667	27.2727	0	0
Percentage of None/mild in set2	0	0	77.7778	50	50	9.09091
Percentage of None/mild in set3	8.33333	0	90	43.75	57.1429	0
average	2.77778	0	86.4815	40.3409	35.7143	3.0303
sem	2.77778	0	4.37837	6.77861	17.9758	3.0303

## Sheet: Fig. 1h
See also Supplementary Dataset 4 for details.
Pharyngeal pumping (20°C)/60 sec
	N2 (n=30)			pmk-1(km25) (n=30)			daf-2(e1370) (n=30)			daf-2(e1370); daf-18(yh1) (n=30)			daf-2(e1370); daf-18(syb499) (n=30)			daf-2(e1370); daf-18(nr2037) (n=30)
Worms	Trial 1	Trial 2	Trial 3	Trial 1	Trial 2	Trial 3	Trial 1	Trial 2	Trial 3	Trial 1	Trial 2	Trial 3	Trial 1	Trial 2	Trial 3	Trial 1	Trial 2	Trial 3
1	164	28	0	0	0	4	26	124	20	108	104	50	148	84	0	64	20	8
2	50	52	0	0	0	6	10	20	0	162	68	124	80	12	16	160	30	4
3	0	42	2	0	4	0	0	62	0	160	76	112	84	42	110	24	148	0
4	84	0	12	4	0	10	8	0	30	150	150	0	12	96	56	144	36	0
5	56	0	8	8	102	0	0	12	4	88	32	42	160	24	0	34	6	84
6	0	16	0	0	8	0	122	0	2	112	36	44	156	176	48	136	28	26
7	88	130	92	0	2	0	8	28	0	184	114	4	68	2	20	32	0	18
8	52	12	0	2	0	0	0	0	0	104	36	98	90	108	0	116	12	0
9	8	24	22	0	8	0	24	54	2	82	72	102	84	0	96	148	38	20
10	66	2	18	0	10	0	104	4	10	78	144	74	42	98	24	28	24	16

## Sheet: Fig. 1i
See also Supplementary Dataset 2 for details.
Replicate	Strain	Mean survival time ± S.E.M. (days)	75th percentile	% Change	Number of animals that died/total	p value vs. control
1	Wild-type (N2)/OP50 with FUDR	20.8±0.4	24		104/125			d2: p value against daf-2(RNAi), daf-2(e1370), daf-2(e1368), or daf-2(e979)
	daf-2(e1370)/OP50 with FUDR	35.4±0.9	44	0.71	111/125	<0.0001
	daf-18(yh1)/OP50 with FUDR	18.9±0.4	24	-0.09	129/150	<0.05
	daf-18(nr2037)/OP50 with FUDR	17.1±0.3	20	-0.18	144/150	<0.0001
	daf-2(e1370); daf-18(yh1)/OP50 with FUDR	24.3±0.5	28	17% (-31%d2)	145/150	<0.0001 (<0.0001d2)
	daf-2(e1370); daf-18(nr2037)/OP50 with FUDR	19.5±0.4	24	-6% (-45%d2)	134/150	0.0515 (<0.0001d2)
2	Wild-type (N2)/OP50 with FUDR	15.9±0.4	18		125/150
	daf-2(e1370)/OP50 with FUDR	33.9±1.3	45	1.12	96/100	<0.0001
	daf-18(yh1)/OP50 with FUDR	16.9±0.5	23	0.06	131/150	<0.05
	daf-18(nr2037)/OP50 with FUDR	11.6±0.2	-	-0.27	143/150	<0.0001
	daf-2(e1370); daf-18(yh1)/OP50 with FUDR	26.5±0.9	36	66% (-22%d2)	133/150	<0.0001 (<0.0001d2)
	daf-2(e1370); daf-18(nr2037)/OP50 with FUDR	15.9±0.3	20	0% (-53%d2)	129/150	0.9399 (<0.0001d2)
Replicate 1										Replicate 2
% WT [125]										% WT [150]
Time	At Risk	Dead	Censored	Percent Mortality(%)	S_hat	Var S_hat	SE(S)	Survival Time		Time	At Risk	Dead	Censored	Percent Mortality(%)	S_hat	Var S_hat	SE(S)	Survival Time
0	125	0	0	0	1	0	0	0		0	150	0	0	0	1	0	0	0
2	125	0	0	0	1	0	0	0		2	150	0	0	0	1	0	0	0
4	125	0	0	0	1	0	0	0		5	150	1	21	0.0067	0.993	0	0.007	0.033
6	125	0	2	0	1	0	0	0		8	128	7	4	0.061	0.939	0	0.021	0.468
9	123	0	17	0	1	0	0	0		12	117	32	0	0.3178	0.682	0.002	0.042	3.55
11	106	0	1	0	1	0	0	0		15	85	29	0	0.5506	0.449	0.002	0.045	7.041
13	105	9	0	0.0857	0.914	0.001	0.027	1.114		18	56	28	0	0.7753	0.225	0.001	0.037	11.086
16	96	15	1	0.2286	0.771	0.002	0.041	3.4		20	28	15	0	0.8957	0.104	0.001	0.027	13.494
18	80	15	0	0.3732	0.627	0.002	0.047	6.004		23	13	12	0	0.992	0.008	0	0.008	15.709
20	65	22	0	0.5854	0.415	0.002	0.048	10.246		26	1	0	0	0.992	0.008	0	0.008	15.709
24	43	24	0	0.8168	0.183	0.001	0.038	15.801		29	1	1	0	1	0	0	0	15.942
26	19	11	0	0.9229	0.077	0.001	0.026	18.559
28	8	7	0	0.9904	0.01	0	0.01	20.449
30	1	0	0	0.9904	0.01	0	0.01	20.449
32	1	1	0	1	0	0	0	20.757
% daf-2(e1370) [125]										% daf-2(e1370) [100]
Time	At Risk	Dead	Censored	Percent Mortality(%)	S_hat	Var S_hat	SE(S)	Survival Time		Time	At Risk	Dead	Censored	Percent Mortality(%)	S_hat	Var S_hat	SE(S)	Survival Time
0	125	0	0	0	1	0	0	0		0	100	0	0	0	1	0	0	0
2	125	0	0	0	1	0	0	0		2	100	0	0	0	1	0	0	0
4	125	0	0	0	1	0	0	0		5	100	0	0	0	1	0	0	0
6	125	0	1	0	1	0	0	0		8	100	3	1	0.03	0.97	0	0.017	0.24
9	124	0	5	0	1	0	0	0		12	96	1	2	0.0401	0.96	0	0.02	0.361
11	119	1	3	0.0084	0.992	0	0.008	0.092		15	93	10	1	0.1433	0.857	0.001	0.035	1.909
13	115	1	0	0.017	0.983	0	0.012	0.205		18	82	3	0	0.1747	0.825	0.001	0.039	2.474
16	114	2	3	0.0343	0.966	0	0.017	0.48		20	79	3	0	0.206	0.794	0.002	0.041	3.1
18	109	4	1	0.0697	0.93	0.001	0.024	1.118		23	76	4	0	0.2478	0.752	0.002	0.044	4.062
20	104	3	0	0.0965	0.903	0.001	0.028	1.655		26	72	7	0	0.3209	0.679	0.002	0.048	5.963
24	101	9	0	0.1771	0.823	0.001	0.036	3.587		29	65	6	0	0.3836	0.616	0.002	0.05	7.781
26	92	3	0	0.2039	0.796	0.001	0.038	4.285		32	59	9	0	0.4776	0.522	0.003	0.051	10.79
28	89	8	0	0.2754	0.725	0.002	0.042	6.289		36	50	5	0	0.5299	0.47	0.003	0.051	12.67
30	81	7	0	0.3381	0.662	0.002	0.045	8.167		39	45	6	0	0.5926	0.407	0.003	0.05	15.115
32	74	6	1	0.3917	0.608	0.002	0.046	9.885		42	39	11	0	0.7075	0.293	0.002	0.046	19.942
34	67	6	0	0.4462	0.554	0.002	0.047	11.737		45	28	10	0	0.8119	0.188	0.002	0.04	24.643
36	61	1	0	0.4553	0.545	0.002	0.047	12.063		48	18	12	0	0.9373	0.063	0.001	0.025	30.661
38	60	6	0	0.5098	0.49	0.002	0.047	14.133		51	6	6	0	1	0	0	0	33.857
40	54	15	0	0.6459	0.354	0.002	0.045	19.58
42	39	10	0	0.7367	0.263	0.002	0.042	23.394
44	29	16	0	0.882	0.118	0.001	0.031	29.785
46	13	9	0	0.9637	0.036	0	0.018	33.543
48	4	1	0	0.9728	0.027	0	0.016	33.979
50	3	1	0	0.9818	0.018	0	0.013	34.433
53	2	2	0	1	0	0	0	35.395
% daf-18(yh1) [150]										% daf-18(yh1) [150]
Time	At Risk	Dead	Censored	Percent Mortality(%)	S_hat	Var S_hat	SE(S)	Survival Time		Time	At Risk	Dead	Censored	Percent Mortality(%)	S_hat	Var S_hat	SE(S)	Survival Time
0	150	0	0	0	1	0	0	0		0	150	0	0	0	1	0	0	0
2	150	0	0	0	1	0	0	0		2	150	0	0	0	1	0	0	0
4	150	0	0	0	1	0	0	0		5	150	1	1	0.0067	0.993	0	0.007	0.033
6	150	0	0	0	1	0	0	0		8	148	13	4	0.0939	0.906	0.001	0.024	0.731
9	150	0	19	0	1	0	0	0		12	131	32	10	0.3153	0.685	0.001	0.039	3.387
11	131	12	1	0.0916	0.908	0.001	0.025	1.008		15	89	24	4	0.4999	0.5	0.002	0.043	6.157
13	118	21	1	0.2533	0.747	0.001	0.038	3.109		18	61	21	0	0.6721	0.328	0.002	0.041	9.256
16	96	14	0	0.3622	0.638	0.002	0.042	4.852		20	40	8	0	0.7377	0.262	0.002	0.039	10.568
18	82	16	0	0.4866	0.513	0.002	0.044	7.092		23	32	23	0	0.9262	0.074	0.001	0.024	14.905
20	66	27	0	0.6966	0.303	0.002	0.041	11.292		26	9	6	0	0.9754	0.025	0	0.014	16.184
24	39	25	0	0.8911	0.109	0.001	0.027	15.959		29	3	2	0	0.9918	0.008	0	0.008	16.659
26	14	11	0	0.9767	0.023	0	0.013	18.184		32	1	1	0	1	0	0	0	16.921
28	3	2	0	0.9922	0.008	0	0.008	18.62
30	1	1	0	1	0	0	0	18.853
% daf-18(nr2037) [150]										% daf-18(nr2037) [150]
Time	At Risk	Dead	Censored	Percent Mortality(%)	S_hat	Var S_hat	SE(S)	Survival Time		Time	At Risk	Dead	Censored	Percent Mortality(%)	S_hat	Var S_hat	SE(S)	Survival Time
0	150	0	0	0	1	0	0	0		0	150	0	0	0	1	0	0	0
2	150	0	0	0	1	0	0	0		2	150	1	0	0.0067	0.993	0	0.007	0.013
4	150	0	0	0	1	0	0	0		5	149	5	0	0.04	0.96	0	0.016	0.18
6	150	0	1	0	1	0	0	0		8	144	30	5	0.24	0.76	0.001	0.035	1.78
9	149	1	3	0.0067	0.993	0	0.007	0.06		12	109	74	2	0.756	0.244	0.001	0.036	7.972
11	145	15	0	0.1095	0.891	0.001	0.026	1.191		15	33	33	0	1	0	0	0	11.632
13	130	30	2	0.315	0.685	0.001	0.038	3.862
16	98	27	0	0.5037	0.496	0.002	0.042	6.882
18	71	29	0	0.7064	0.294	0.001	0.038	10.531
20	42	20	0	0.8462	0.154	0.001	0.03	13.327
24	22	20	0	0.986	0.014	0	0.01	16.682
26	2	2	0	1	0	0	0	17.046
% daf-2(-); daf-18(yh1) [150]										% daf-2(-); daf-18(yh1) [150]
Time	At Risk	Dead	Censored	Percent Mortality(%)	S_hat	Var S_hat	SE(S)	Survival Time		Time	At Risk	Dead	Censored	Percent Mortality(%)	S_hat	Var S_hat	SE(S)	Survival Time
0	150	0	0	0	1	0	0	0		0	150	0	0	0	1	0	0	0
2	150	0	0	0	1	0	0	0		2	150	0	0	0	1	0	0	0
4	150	0	0	0	1	0	0	0		5	150	0	0	0	1	0	0	0
6	150	0	1	0	1	0	0	0		8	150	1	5	0.0067	0.993	0	0.007	0.053
9	149	0	3	0	1	0	0	0		12	144	16	7	0.117	0.883	0.001	0.027	1.378
11	146	2	0	0.0137	0.986	0	0.01	0.151		15	121	19	3	0.2557	0.744	0.001	0.037	3.457
13	144	3	1	0.0342	0.966	0	0.015	0.418		18	99	6	2	0.3008	0.699	0.002	0.039	4.269
16	140	14	0	0.1308	0.869	0.001	0.028	1.963		20	91	9	0	0.3699	0.63	0.002	0.041	5.653
18	126	12	0	0.2136	0.786	0.001	0.034	3.453		23	82	9	0	0.4391	0.561	0.002	0.043	7.243
20	114	10	0	0.2826	0.717	0.001	0.037	4.833		26	73	11	0	0.5236	0.476	0.002	0.043	9.441
24	104	34	0	0.5171	0.483	0.002	0.041	10.462		29	62	8	0	0.5851	0.415	0.002	0.043	11.223
26	70	24	0	0.6827	0.317	0.001	0.039	14.766		32	54	11	0	0.6696	0.33	0.002	0.041	13.928
28	46	21	0	0.8275	0.172	0.001	0.031	18.822		36	43	20	0	0.8233	0.177	0.001	0.033	19.46
30	25	9	0	0.8896	0.11	0.001	0.026	20.685		39	23	17	0	0.9539	0.046	0	0.018	24.554
32	16	11	0	0.9655	0.034	0	0.015	23.113		42	6	6	0	1	0	0	0	26.49
34	5	4	0	0.9931	0.007	0	0.007	24.051
36	1	0	0	0.9931	0.007	0	0.007	24.051
38	1	1	0	1	0	0	0	24.313
% daf-2(e1370); daf-18(nr2037) [150]										% daf-2(e1370); daf-18(nr2037) [150]
Time	At Risk	Dead	Censored	Percent Mortality(%)	S_hat	Var S_hat	SE(S)	Survival Time		Time	At Risk	Dead	Censored	Percent Mortality(%)	S_hat	Var S_hat	SE(S)	Survival Time
0	150	0	0	0	1	0	0	0		0	150	0	0	0	1	0	0	0
2	150	0	0	0	1	0	0	0		2	150	0	0	0	1	0	0	0
4	150	0	0	0	1	0	0	0		5	150	0	18	0	1	0	0	0
6	150	0	0	0	1	0	0	0		8	132	4	2	0.0303	0.97	0	0.015	0.242
9	150	0	16	0	1	0	0	0		12	126	37	4	0.3151	0.685	0.002	0.041	3.659
11	134	3	0	0.0224	0.978	0	0.013	0.246		15	85	36	0	0.6051	0.395	0.002	0.044	8.011
13	131	13	0	0.1194	0.881	0.001	0.028	1.507		18	49	17	0	0.7421	0.258	0.002	0.039	10.477
16	118	26	0	0.3134	0.687	0.002	0.04	4.612		20	32	20	0	0.9033	0.097	0.001	0.027	13.7
18	92	21	0	0.4701	0.53	0.002	0.043	7.433		23	12	12	0	1	0	0	0	15.924
20	71	28	0	0.6791	0.321	0.002	0.04	11.612
24	43	33	0	0.9254	0.075	0.001	0.023	17.522
26	10	8	0	0.9851	0.015	0	0.01	19.075
28	2	2	0	1	0	0	0	19.493

## Sheet: Fig. 1j and Fig. S2a
See also Supplementary Dataset 2 for details.
Replicate	Strain	Mean survival time ± S.E.M. (hrs)	75th percentile	% Change	Number of animals that died/total	p value vs. control
1	Wild-type (N2)/OP50 with 7.5 mM t-BOOH	13.5±0.4	17		86/90			d2: p value against daf-2(RNAi), daf-2(e1370), daf-2(e1368), or daf-2(e979)
	daf-2(e1370)/OP50 with 7.5 mM t-BOOH	92.4±4.6	111	5.86	82/90	<0.0001
	daf-18(yh1)/OP50 with 7.5 mM t-BOOH	16.9±0.7	20	0.25	86/90	<0.01
	daf-18(nr2037)/OP50 with 7.5 mM t-BOOH	15.1±0.5	17	0.12	84/90	<0.05
	daf-2(e1370); daf-18(yh1)/OP50 with 7.5 mM t-BOOH	58.6±1.4	65	335% (-37%d2)	90/90	<0.0001 (<0.0001d2)
	daf-2(e1370); daf-18(nr2037)/OP50 with 7.5 mM t-BOOH	23.3±1.0	28	73% (-75%d2)	89/90	<0.0001 (<0.0001d2)
2	Wild-type (N2)/OP50 with 7.5 mM t-BOOH	12.6±0.3	13		86/90
	daf-2(e1370)/OP50 with 7.5 mM t-BOOH	117.4±5.1	129	8.29	79/90	<0.0001
	daf-18(yh1)/OP50 with 7.5 mM t-BOOH	15.3±0.9	13	0.21	90/90	0.0546
	daf-18(nr2037)/OP50 with 7.5 mM t-BOOH	12.6±0.4	13	-0.01	90/90	0.6985
	daf-2(e1370); daf-18(yh1)/OP50 with 7.5 mM t-BOOH	69.1±3.5	101	447% (-41%d2)	88/90	<0.0001 (<0.0001d2)
	daf-2(e1370); daf-18(nr2037)/OP50 with 7.5 mM t-BOOH	17.2±0.9	13	37% (-85%d2)	90/90	<0.0001 (<0.0001d2)
Replicate 1										Replicate 2
% N2 [90]										% N2 [90]
Time	At Risk	Dead	Censored	Percent Mortality(%)	S_hat	Var S_hat	SE(S)	Survival Time		Time	At Risk	Dead	Censored	Percent Mortality(%)	S_hat	Var S_hat	SE(S)	Survival Time
0	90	0	0	0	1	0	0	0		0	90	0	0	0	1	0	0	0
9	90	33	3	0.3667	0.633	0.003	0.051	3.3		9	90	31	0	0.3444	0.656	0.003	0.05	3.1
11	54	3	0	0.4019	0.598	0.003	0.052	3.687		13	59	31	4	0.6889	0.311	0.002	0.049	7.578
13	51	12	1	0.5426	0.457	0.003	0.053	5.517		16	24	21	0	0.9611	0.039	0	0.022	11.933
15	38	6	0	0.6148	0.385	0.003	0.052	6.6		18	3	3	0	1	0	0	0	12.633
17	32	23	0	0.8917	0.108	0.001	0.034	11.306
20	9	9	0	1	0	0	0	13.473
% daf-2(e1370) [90]										% daf-2(e1370) [90]
Time	At Risk	Dead	Censored	Percent Mortality(%)	S_hat	Var S_hat	SE(S)	Survival Time		Time	At Risk	Dead	Censored	Percent Mortality(%)	S_hat	Var S_hat	SE(S)	Survival Time
0	90	0	0	0	1	0	0	0		0	90	0	0	0	1	0	0	0
9	90	2	0	0.0222	0.978	0	0.016	0.2		9	90	0	0	0	1	0	0	0
11	88	0	0	0.0222	0.978	0	0.016	0.2		13	90	0	0	0	1	0	0	0
13	88	2	0	0.0444	0.956	0	0.022	0.489		16	90	1	0	0.0111	0.989	0	0.011	0.178
15	86	0	0	0.0444	0.956	0	0.022	0.489		18	89	0	0	0.0111	0.989	0	0.011	0.178
17	86	0	0	0.0444	0.956	0	0.022	0.489		27	89	1	1	0.0222	0.978	0	0.016	0.478
20	86	0	0	0.0444	0.956	0	0.022	0.489		33	87	0	0	0.0222	0.978	0	0.016	0.478
24	86	2	0	0.0667	0.933	0.001	0.026	1.022		38	87	2	1	0.0447	0.955	0	0.022	1.332
29	84	3	0	0.1	0.9	0.001	0.032	1.989		54	84	16	0	0.2267	0.773	0.002	0.045	11.158
34	81	2	0	0.1222	0.878	0.001	0.035	2.744		101	68	24	5	0.4996	0.5	0.003	0.053	38.725
39	79	3	0	0.1556	0.844	0.001	0.038	4.044		129	39	17	4	0.7177	0.282	0.002	0.05	66.863
54	76	7	0	0.2333	0.767	0.002	0.045	8.244		179	18	18	0	1	0	0	0	117.39
60	69	5	0	0.2889	0.711	0.002	0.048	11.578
65	64	5	0	0.3444	0.656	0.003	0.05	15.189
77	59	6	0	0.4111	0.589	0.003	0.052	20.322
105	53	17	1	0.6	0.4	0.003	0.052	40.156
111	35	16	7	0.7829	0.217	0.002	0.044	60.453
126	12	5	0	0.8733	0.127	0.002	0.04	71.853
134	7	2	0	0.9095	0.09	0.001	0.036	76.702
149	5	0	0	0.9095	0.09	0.001	0.036	76.702
157	5	2	0	0.9457	0.054	0.001	0.029	82.384
173	3	0	0	0.9457	0.054	0.001	0.029	82.384
181	3	2	0	0.9819	0.018	0	0.018	88.935
193	1	1	0	1	0	0	0	92.427
% daf-18(yh1) [90]										% daf-18(yh1) [90]
Time	At Risk	Dead	Censored	Percent Mortality(%)	S_hat	Var S_hat	SE(S)	Survival Time		Time	At Risk	Dead	Censored	Percent Mortality(%)	S_hat	Var S_hat	SE(S)	Survival Time
0	90	0	0	0	1	0	0	0		0	90	0	0	0	1	0	0	0
9	90	13	0	0.1444	0.856	0.001	0.037	1.3		9	90	29	0	0.3222	0.678	0.002	0.049	2.9
11	77	8	2	0.2333	0.767	0.002	0.045	2.278		13	61	33	0	0.6889	0.311	0.002	0.049	7.667
13	67	15	1	0.405	0.595	0.003	0.052	4.509		16	28	11	0	0.8111	0.189	0.002	0.041	9.622
15	51	9	0	0.51	0.49	0.003	0.053	6.084		18	17	3	0	0.8444	0.156	0.001	0.038	10.222
17	42	20	1	0.7433	0.257	0.002	0.047	10.051		27	14	4	0	0.8889	0.111	0.001	0.033	11.422
20	21	4	0	0.7922	0.208	0.002	0.044	11.029		33	10	6	0	0.9556	0.044	0	0.022	13.622
24	17	6	0	0.8655	0.134	0.001	0.037	12.789		38	4	4	0	1	0	0	0	15.311
29	11	8	0	0.9633	0.037	0	0.021	15.625
34	3	3	0	1	0	0	0	16.871
% daf-18(nr2037) [90]										% daf-18(nr2037) [90]
Time	At Risk	Dead	Censored	Percent Mortality(%)	S_hat	Var S_hat	SE(S)	Survival Time		Time	At Risk	Dead	Censored	Percent Mortality(%)	S_hat	Var S_hat	SE(S)	Survival Time
0	90	0	0	0	1	0	0	0		0	90	0	0	0	1	0	0	0
9	90	17	0	0.1889	0.811	0.002	0.041	1.7		9	90	36	0	0.4	0.6	0.003	0.052	3.6
11	73	7	2	0.2667	0.733	0.002	0.047	2.556		13	54	26	0	0.6889	0.311	0.002	0.049	7.356
13	64	9	0	0.3698	0.63	0.003	0.051	3.896		16	28	18	0	0.8889	0.111	0.001	0.033	10.556
15	55	18	1	0.576	0.424	0.003	0.053	6.99		18	10	10	0	1	0	0	0	12.556
17	36	21	2	0.8234	0.177	0.002	0.041	11.194
20	13	8	1	0.9321	0.068	0.001	0.029	13.368
24	4	3	0	0.983	0.017	0	0.016	14.591
29	1	1	0	1	0	0	0	15.084
% daf-2(e1370); daf-18(yh1) [90]										% daf-2(e1370); daf-18(yh1) [90]
Time	At Risk	Dead	Censored	Percent Mortality(%)	S_hat	Var S_hat	SE(S)	Survival Time		Time	At Risk	Dead	Censored	Percent Mortality(%)	S_hat	Var S_hat	SE(S)	Survival Time
0	90	0	0	0	1	0	0	0		0	90	0	0	0	1	0	0	0
9	90	1	0	0.0111	0.989	0	0.011	0.1		9	90	11	0	0.1222	0.878	0.001	0.035	1.1
11	89	0	0	0.0111	0.989	0	0.011	0.1		13	79	0	2	0.1222	0.878	0.001	0.035	1.1
13	89	1	0	0.0222	0.978	0	0.016	0.244		16	77	0	0	0.1222	0.878	0.001	0.035	1.1
15	88	0	0	0.0222	0.978	0	0.016	0.244		18	77	1	0	0.1336	0.866	0.001	0.036	1.305
17	88	0	0	0.0222	0.978	0	0.016	0.244		27	76	0	0	0.1336	0.866	0.001	0.036	1.305
20	88	1	0	0.0333	0.967	0	0.019	0.467		33	76	0	0	0.1336	0.866	0.001	0.036	1.305
24	87	1	0	0.0444	0.956	0	0.022	0.733		38	76	1	0	0.145	0.855	0.001	0.037	1.738
29	86	2	0	0.0667	0.933	0.001	0.026	1.378		54	75	36	0	0.5554	0.445	0.003	0.053	23.899
34	84	0	0	0.0667	0.933	0.001	0.026	1.378		101	39	38	0	0.9886	0.011	0	0.011	67.652
39	84	0	0	0.0667	0.933	0.001	0.026	1.378		129	1	1	0	1	0	0	0	69.122
54	84	31	0	0.4111	0.589	0.003	0.052	19.978
60	53	19	0	0.6222	0.378	0.003	0.051	32.644
65	34	28	0	0.9333	0.067	0.001	0.026	52.867
77	6	4	0	0.9778	0.022	0	0.016	56.289
105	2	2	0	1	0	0	0	58.622
% daf-2(e1370); daf-18(nr2037) [90]										% daf-2(e1370); daf-18(nr2037) [90]
Time	At Risk	Dead	Censored	Percent Mortality(%)	S_hat	Var S_hat	SE(S)	Survival Time		Time	At Risk	Dead	Censored	Percent Mortality(%)	S_hat	Var S_hat	SE(S)	Survival Time
0	90	0	0	0	1	0	0	0		0	90	0	0	0	1	0	0	0
9	90	19	0	0.2111	0.789	0.002	0.043	1.9		9	90	26	0	0.2889	0.711	0.002	0.048	2.6
11	71	2	0	0.2333	0.767	0.002	0.045	2.133		13	64	22	0	0.5333	0.467	0.003	0.053	5.778
13	69	2	1	0.2556	0.744	0.002	0.046	2.422		16	42	11	0	0.6556	0.344	0.003	0.05	7.733
15	66	3	0	0.2894	0.711	0.002	0.048	2.93		18	31	7	0	0.7333	0.267	0.002	0.047	9.133
17	63	3	0	0.3232	0.677	0.002	0.049	3.505		27	24	12	0	0.8667	0.133	0.001	0.036	12.733
20	60	1	0	0.3345	0.665	0.002	0.05	3.731		33	12	10	0	0.9778	0.022	0	0.016	16.4
24	59	16	0	0.515	0.485	0.003	0.053	8.062		38	2	2	0	1	0	0	0	17.244
29	43	21	0	0.7519	0.248	0.002	0.046	14.813
34	22	21	0	0.9887	0.011	0	0.011	22.866
39	1	1	0	1	0	0	0	23.306

## Sheet: Fig. 1k
See also Supplementary Dataset 2 for details.
Replicate	Strain	Mean survival time ± S.E.M. (hrs)	75th percentile	% Change	Number of animals that died/total	p value vs. control
1	Wild-type (N2)/OP50 at 35°C	14.7±0.4	16		83/90			d2: p value against daf-2(RNAi), daf-2(e1370), daf-2(e1368), or daf-2(e979)
	daf-2(e1370)/OP50 at 35°C	27.0±1.2	27	0.83	71/90	<0.0001
	daf-18(yh1)/OP50 at 35°C	16.0±0.4	16	0.09	82/90	<0.01
	daf-18(nr2037)/OP50 at 35°C	14.9±0.4	16	0.01	81/90	0.5461
	daf-2(e1370); daf-18(yh1)/OP50 at 35°C	19.2±0.7	18	30% (-29%d2)	81/90	<0.0001 (<0.0001d2)
	daf-2(e1370); daf-18(nr2037)/OP50 at 35°C	15.0±0.4	16	2% (-44%d2)	86/90	0.3011 (<0.0001d2)
2	Wild-type (N2)/OP50 at 35°C	11.4±0.2	14		86/90
	daf-2(e1370)/OP50 at 35°C	26.6±1.5	46	1.33	71/90	<0.0001
	daf-18(yh1)/OP50 at 35°C	11.6±0.3	14	0.01	85/90	0.4713
	daf-18(nr2037)/OP50 at 35°C	10.7±0.2	14	-0.07	82/90	<0.01
	daf-2(e1370); daf-18(yh1)/OP50 at 35°C	17.8±1.1	18	56% (-33%d2)	77/90	<0.0001 (<0.0001d2)
	daf-2(e1370); daf-18(nr2037)/OP50 at 35°C	11.9±0.3	14	4% (-55%d2)	89/90	0.0885 (<0.0001d2)
Replicate 1										Replicate 2
% N2 [90]										% N2 [90]
Time	At Risk	Dead	Censored	Percent Mortality(%)	S_hat	Var S_hat	SE(S)	Survival Time		Time	At Risk	Dead	Censored	Percent Mortality(%)	S_hat	Var S_hat	SE(S)	Survival Time
0	90	0	0	0	1	0	0	0		0	90	0	0	0	1	0	0	0
9	90	13	4	0.1444	0.856	0.001	0.037	1.3		9	90	36	2	0.4	0.6	0.003	0.052	3.6
12	73	13	2	0.2968	0.703	0.002	0.049	3.128		12	52	28	2	0.7231	0.277	0.002	0.048	7.477
14	58	16	1	0.4908	0.509	0.003	0.054	5.844		14	22	19	0	0.9622	0.038	0	0.021	10.825
16	41	17	0	0.7019	0.298	0.003	0.05	9.222		16	3	3	0	1	0	0	0	11.429
18	24	19	0	0.9379	0.062	0.001	0.027	13.47
20	5	5	0	1	0	0	0	14.712
% daf-2(e1370) [90]
Time	At Risk	Dead	Censored	Percent Mortality(%)	S_hat	Var S_hat	SE(S)	Survival Time		% daf-2(e1370) [90]
0	90	0	0	0	1	0	0	0		Time	At Risk	Dead	Censored	Percent Mortality(%)	S_hat	Var S_hat	SE(S)	Survival Time
9	90	6	1	0.0667	0.933	0.001	0.026	0.6		0	90	0	0	0	1	0	0	0
12	83	1	2	0.0779	0.922	0.001	0.028	0.735		9	90	7	4	0.0778	0.922	0.001	0.028	0.7
14	80	5	14	0.1355	0.864	0.001	0.036	1.542		12	79	9	13	0.1828	0.817	0.002	0.041	1.961
16	61	5	2	0.2064	0.794	0.002	0.045	2.675		14	57	11	2	0.3405	0.659	0.003	0.054	4.169
18	54	8	0	0.324	0.676	0.003	0.054	4.792		16	44	4	0	0.4005	0.6	0.003	0.057	5.128
20	46	4	0	0.3828	0.617	0.003	0.057	5.967		18	40	6	0	0.4904	0.51	0.003	0.059	6.746
22	42	6	0	0.4709	0.529	0.003	0.059	7.907		36	34	24	0	0.8501	0.15	0.002	0.043	19.696
27	36	7	0	0.5738	0.426	0.003	0.059	10.685		46	10	10	0	1	0	0	0	26.59
37	29	20	0	0.8677	0.132	0.002	0.041	21.56
39	9	5	0	0.9412	0.059	0.001	0.028	24.426
43	4	4	0	1	0	0	0	26.954
% daf-18(yh1) [90]										% daf-18(yh1) [90]
Time	At Risk	Dead	Censored	Percent Mortality(%)	S_hat	Var S_hat	SE(S)	Survival Time		Time	At Risk	Dead	Censored	Percent Mortality(%)	S_hat	Var S_hat	SE(S)	Survival Time
0	90	0	0	0	1	0	0	0		0	90	0	0	0	1	0	0	0
9	90	11	3	0.1222	0.878	0.001	0.035	1.1		9	90	39	5	0.4333	0.567	0.003	0.052	3.9
12	76	7	5	0.2031	0.797	0.002	0.043	2.07		12	46	21	0	0.692	0.308	0.003	0.05	7.004
14	64	8	0	0.3027	0.697	0.002	0.05	3.465		14	25	17	0	0.9014	0.099	0.001	0.033	9.936
16	56	18	0	0.5268	0.473	0.003	0.055	7.051		16	8	6	0	0.9754	0.025	0	0.017	11.119
18	38	21	0	0.7883	0.212	0.002	0.045	11.758		18	2	2	0	1	0	0	0	11.562
20	17	15	0	0.9751	0.025	0	0.017	15.493
22	2	2	0	1	0	0	0	16.041
% daf-18(nr2037) [90]										% daf-18(nr2037) [90]
Time	At Risk	Dead	Censored	Percent Mortality(%)	S_hat	Var S_hat	SE(S)	Survival Time		Time	At Risk	Dead	Censored	Percent Mortality(%)	S_hat	Var S_hat	SE(S)	Survival Time
0	90	0	0	0	1	0	0	0		0	90	0	0	0	1	0	0	0
9	90	15	7	0.1667	0.833	0.002	0.039	1.5		9	90	46	7	0.5111	0.489	0.003	0.053	4.6
12	68	10	1	0.2892	0.711	0.002	0.049	2.971		12	37	31	1	0.9207	0.079	0.001	0.031	9.515
14	57	13	1	0.4513	0.549	0.003	0.055	5.24		14	5	4	0	0.9841	0.016	0	0.015	10.403
16	43	15	0	0.6427	0.357	0.003	0.053	8.302		16	1	1	0	1	0	0	0	10.657
18	28	22	0	0.9234	0.077	0.001	0.03	13.355
20	6	6	0	1	0	0	0	14.887
% daf-2(e1370); daf-18(yh1) [90]										% daf-2(e1370); daf-18(yh1) [90]
Time	At Risk	Dead	Censored	Percent Mortality(%)	S_hat	Var S_hat	SE(S)	Survival Time		Time	At Risk	Dead	Censored	Percent Mortality(%)	S_hat	Var S_hat	SE(S)	Survival Time
0	90	0	0	0	1	0	0	0		0	90	0	0	0	1	0	0	0
9	90	6	3	0.0667	0.933	0.001	0.026	0.6		9	90	15	7	0.1667	0.833	0.002	0.039	1.5
12	81	6	4	0.1358	0.864	0.001	0.036	1.43		12	68	10	6	0.2892	0.711	0.002	0.049	2.971
14	71	3	2	0.1723	0.828	0.002	0.041	1.941		14	52	24	0	0.6173	0.383	0.003	0.056	7.563
16	66	11	0	0.3103	0.69	0.003	0.051	4.148		16	28	8	0	0.7266	0.273	0.003	0.052	9.313
18	55	17	0	0.5235	0.477	0.003	0.056	7.985		18	20	6	0	0.8086	0.191	0.002	0.046	10.789
20	38	15	0	0.7116	0.288	0.003	0.051	11.748		36	14	13	0	0.9863	0.014	0	0.014	17.186
22	23	14	0	0.8871	0.113	0.001	0.035	15.61		46	1	1	0	1	0	0	0	17.815
27	9	5	0	0.9498	0.05	0.001	0.024	17.303
37	4	3	0	0.9875	0.013	0	0.012	18.695
39	1	1	0	1	0	0	0	19.184
% daf-2(e1370); daf-18(nr2037) [90]										% daf-2(e1370); daf-18(nr2037) [90]
Time	At Risk	Dead	Censored	Percent Mortality(%)	S_hat	Var S_hat	SE(S)	Survival Time		Time	At Risk	Dead	Censored	Percent Mortality(%)	S_hat	Var S_hat	SE(S)	Survival Time
0	90	0	0	0	1	0	0	0		0	90	0	0	0	1	0	0	0
9	90	13	3	0.1444	0.856	0.001	0.037	1.3		9	90	31	1	0.3444	0.656	0.003	0.05	3.1
12	74	16	1	0.3294	0.671	0.003	0.05	3.52		12	58	23	0	0.6044	0.396	0.003	0.052	6.22
14	57	11	0	0.4588	0.541	0.003	0.054	5.332		14	35	28	0	0.9209	0.079	0.001	0.029	10.65
16	46	14	0	0.6235	0.376	0.003	0.052	7.967		16	7	6	0	0.9887	0.011	0	0.011	11.735
18	32	22	0	0.8824	0.118	0.001	0.035	12.625		18	1	1	0	1	0	0	0	11.939
20	10	9	0	0.9882	0.012	0	0.012	14.743
22	1	1	0	1	0	0	0	15.002

## Sheet: Fig. 2a
Restricted mean value of developmental time
Trial	N2 (n=358)	daf-2(e1370) (n=177)	daf-2(-); daf-18(yh1) (n=177)	daf-2(-); daf-18(nr2037) (n=179)
1	49.09	77.91	57.47	56.84
2	50.6	82.99	56.96	55.84
3	48.52
4	50.31
% Changes of developmental time (vs. N2)
Trial	N2	daf-2(e1370)	daf-2(-); daf-18(yh1)	daf-2(-); daf-18(nr2037)
1	-1.08805	56.9817	15.7969	14.5275
2	1.95446	67.2174	14.7693	12.5126
3	-2.23655
4	1.37014

[truncated: 41 more sheets: Fig. 2b, Fig. 2c.e and Fig. S2f, Fig. 2d.i  and Fig. S2g, Fig. 2f-h, Fig.3a.b, Fig. 3c, Fig. 3d, Fig. 3e, Fig. 3f, Fig. 3g, Fig. 3h, Fig. 4h,i and Fig. S5, Fig. 5f.g and Fig. S6d, Fig. 5h.i and Fig. S6e, Fig. 5j, Fig. 6a.d and Fig. S10a.d, Fig. 6b and Fig. S2c and S10b, Fig. 6c and Fig. S10c, Fig. 6e.f, Fig. 6g …]
